# Supplementary material for: The Genome Conformation As an Integrator of Multi-Omic Data: The Example of Damage Spreading in Cancer
Source: Front Genet. 2016 Nov 15;7:194. doi: 10.3389/fgene.2016.00194 (PMC5108817; doi:10.3389/fgene.2016.00194)
Supplement: Supplementary file 1 [file Table1.CSV]

Layer	Node	Label	Strength	StrengthIn	StrengthOut	Degree	DegreeIn	DegreeOut	PageRank	Eigenvector	Hub	Authority	Katz	Multiplexity	Kcore
1-Multi	1	ABCB5	18.89	18.89	18.89	16	16	16	0.0781375245260678	1	0.70702030783577	0.70702030783577	0.707023487413042	0.666666666666667	12
1-Multi	2	ACACA	27.395	27.395	27.395	25	25	25	0.152975854710104	1	0.859164769205986	0.859164769205986	0.85916634801944	1	12
1-Multi	3	ANTXR2	6.052	6.052	6.052	7	7	7	0.0502372512774783	1	0.0618437334554843	0.0618437334554843	0.061863289465979	0.666666666666667	6
1-Multi	4	ARHGAP42	1.426	1.426	1.426	2	2	2	0.0578775820088621	1	3.03159983234706e-17	3.03159983234706e-17	1.90796985403225e-05	0.666666666666667	2
1-Multi	5	ARL5B	10.056	10.056	10.056	12	12	12	0.0548828252425051	1	0.372829364915693	0.372829364915693	0.372840344266286	0.666666666666667	10
1-Multi	6	ASCC1	8.059	8.059	8.059	8	8	8	0.0671288270635138	1	0.0417945932623424	0.0417945932623424	0.0418156632876815	0.666666666666667	6
1-Multi	7	ATP8B4	20.51	20.51	20.51	17	17	17	0.0922209029748847	1	0.648511464845039	0.648511464845039	0.648517939851882	1	12
1-Multi	8	C18orf1	0.619	0.619	0.619	1	1	1	0.0445881921660767	1	3.00341828644855e-17	3.00341828644855e-17	1.8604384124147e-05	0.333333333333333	1
1-Multi	9	C4orf22	1.862	1.862	1.862	3	3	3	0.0637179084306971	1	3.00892133781782e-17	3.00892133781782e-17	1.91053546621649e-05	0.333333333333333	1
1-Multi	10	CADPS	38.611	38.611	38.611	65	65	65	1	1	0.0259548288618139	0.0259548288618139	0.0259885137086564	1	2
1-Multi	11	CCDC129	3.399	3.399	3.399	3	3	3	0.0648463512444153	1	3.05192814706465e-17	3.05192814706465e-17	1.99345934197933e-05	0.666666666666667	2
1-Multi	12	CD58	2.365	2.365	2.365	3	3	3	0.0895008306368964	1	3.00896586473541e-17	3.00896586473541e-17	1.92716456307144e-05	0.666666666666667	1
1-Multi	13	CLEC16A	1.125	1.125	1.125	2	2	2	0.05803008110461	1	3.08157176541242e-17	3.08157176541242e-17	1.92988805037317e-05	0.666666666666667	1
1-Multi	14	COG1	12.065	12.065	12.065	13	13	13	0.0874043205874448	1	3.36266325167319e-17	3.36266325167319e-17	2.54330883673507e-05	1	7
1-Multi	15	COG2	4.988	4.988	4.988	5	5	5	0.0445602398964	1	3.11268550303398e-17	3.11268550303398e-17	2.09201483942044e-05	0.333333333333333	5
1-Multi	16	COG4	4.988	4.988	4.988	5	5	5	0.0445602398964	1	3.11268550303398e-17	3.11268550303398e-17	2.09201483942044e-05	0.333333333333333	5
1-Multi	17	COG6	4.995	4.995	4.995	5	5	5	0.0446021683009151	1	3.11282156635228e-17	3.11282156635228e-17	2.09235236923061e-05	0.333333333333333	5
1-Multi	18	COG8	4.995	4.995	4.995	5	5	5	0.0446021683009151	1	3.112821568422e-17	3.112821568422e-17	2.09235236923061e-05	0.333333333333333	5
1-Multi	19	CSMD1	1.017	1.017	1.017	2	2	2	0.0532571671043388	1	3.00569007277964e-17	3.00569007277964e-17	1.87641373206377e-05	0.666666666666667	1
1-Multi	20	CTNNA2	17.509	17.509	17.509	27	27	27	0.37742558131345	1	0.0621320651051924	0.0621320651051924	0.0621555836542865	1	5
1-Multi	21	CYB5RL	1.699	1.699	1.699	2	2	2	0.0620220696886525	1	3.04059240996785e-17	3.04059240996785e-17	1.92369927806409e-05	0.666666666666667	2
1-Multi	22	DEPTOR	7.03	7.03	7.03	8	8	8	0.0573189914167353	1	3.24657240556189e-17	3.24657240556189e-17	2.28327998805211e-05	0.666666666666667	7
1-Multi	23	DIAPH2	3.037	3.037	3.037	4	4	4	0.0395985687566694	1	0.0195337322725829	0.0195337322725829	0.0195528771349671	0.666666666666667	4
1-Multi	24	DSC2	5.836	5.836	5.836	8	8	8	0.0536953270628965	1	0.142925113418354	0.142925113418354	0.142941899833351	1	6
1-Multi	25	EPHA5	28.784	28.784	28.784	26	26	26	0.167902333720167	1	0.949753705649468	0.949753705649468	0.949753310730735	1	12
1-Multi	26	ERCC2	7.214	7.214	7.214	8	8	8	0.0478003049169791	1	1.96360905880006e-18	1.96360905880006e-18	2.42232337666437e-05	0.333333333333333	7
1-Multi	27	ERCC3	7.285	7.285	7.285	8	8	8	0.0530534062528937	1	4.15285046808933e-16	4.15285046808933e-16	2.41388817169109e-05	0.333333333333333	7
1-Multi	28	ERCC5	8.516	8.516	8.516	10	10	10	0.061170463192642	1	3.40024444524305e-16	3.40024444524305e-16	2.47086942107082e-05	0.333333333333333	7
1-Multi	29	FAM104A	1.18	1.18	1.18	2	2	2	0.0322936072015065	1	8.70079310547333e-17	8.70079310547333e-17	1.94652748579128e-05	0.666666666666667	1
1-Multi	30	FANCA	7.902	7.902	7.902	8	8	8	0.0466250293856593	1	-7.43677741526419e-17	-7.43677741526419e-17	2.48472517879848e-05	0.333333333333333	8
1-Multi	31	FANCC	14.875	14.875	14.875	16	16	16	0.0885956946950747	1	1.20840408520553e-16	1.20840408520553e-16	2.9255264972813e-05	1	8
1-Multi	32	FANCD2	8.241	8.241	8.241	9	9	9	0.0481554164920024	1	5.25575482270756e-16	5.25575482270756e-16	2.50585313172208e-05	0.333333333333333	8
1-Multi	33	FANCF	8.422	8.422	8.422	9	9	9	0.0489962428533491	1	1.0016951691801e-16	1.0016951691801e-16	2.52183968517804e-05	0.333333333333333	8
1-Multi	34	FANCG	7.858	7.858	7.858	8	8	8	0.046444646821572	1	2.5520789448704e-17	2.5520789448704e-17	2.48044451111527e-05	0.333333333333333	8
1-Multi	35	FANCL	7.773	7.773	7.773	8	8	8	0.0460982890782525	1	1.18219823970014e-16	1.18219823970014e-16	2.47271527193389e-05	0.333333333333333	8
1-Multi	36	FRMPD4	8.461	8.461	8.461	9	9	9	0.0492673081538451	1	0.358432358978616	0.358432358978616	0.358442937966019	0.666666666666667	10
1-Multi	37	GTF2H1	6.85	6.85	6.85	7	7	7	0.0463300864666222	1	2.5451493908303e-16	2.5451493908303e-16	2.39782537387381e-05	0.333333333333333	7
1-Multi	38	GTF2H3	6.7	6.7	6.7	7	7	7	0.0456591615467838	1	1.96080894219762e-16	1.96080894219762e-16	2.38411394612398e-05	0.333333333333333	7
1-Multi	39	GUCY2C	17.364	17.364	17.364	17	17	17	0.0907504416497188	1	0.621479765533925	0.621479765533925	0.62148558377515	1	12
1-Multi	40	GUCY2F	15.601	15.601	15.601	17	17	17	0.103934621537577	1	0.515852019737711	0.515852019737711	0.515860275312178	1	12
1-Multi	41	HDC	9.881	9.881	9.881	12	12	12	0.0657782137123142	1	0.130231518546448	0.130231518546448	0.130250653655632	0.666666666666667	7
1-Multi	42	IL31RA	2.202	2.202	2.202	3	3	3	0.0355395192986961	1	0.0256934517138924	0.0256934517138924	0.0257123694506565	0.666666666666667	2
1-Multi	43	KRIT1	1.498	1.498	1.498	2	2	2	0.0609898502122222	1	3.00752114030274e-17	3.00752114030274e-17	1.89482514429387e-05	0.666666666666667	1
1-Multi	44	LRRC8E	8.18	8.18	8.18	10	10	10	0.0778643699864643	1	3.26517397761721e-17	3.26517397761721e-17	2.33857244755785e-05	1	7
1-Multi	45	MEIS2	5.6	5.6	5.6	6	6	6	0.0547617171784992	1	0.0139194483853308	0.0139194483853308	0.0139407254762434	0.666666666666667	4
1-Multi	46	NARS2	23.053	23.053	23.053	19	19	19	0.0888135521282292	1	0.876309207330603	0.876309207330603	0.876308939613766	0.666666666666667	12
1-Multi	47	NEGR1	7.233	7.233	7.233	8	8	8	0.0616616794556277	1	3.20704254881589e-17	3.20704254881589e-17	2.26466942646939e-05	0.666666666666667	7
1-Multi	48	NOL4	2.37	2.37	2.37	2	2	2	0.0380078908291793	1	0.00435296760409963	0.00435296760409963	0.0043729193776653	0.666666666666667	2
1-Multi	49	NTNG1	7.593	7.593	7.593	9	9	9	0.0691758340538834	1	3.87243016651569e-17	3.87243016651569e-17	2.27892557715384e-05	1	7
1-Multi	50	NXPH1	2.438	2.438	2.438	2	2	2	0.0518730178682955	1	3.09897974901695e-17	3.09897974901695e-17	1.98928891958022e-05	0.666666666666667	2
1-Multi	51	PCDH15	9.98	9.98	9.98	10	10	10	0.091231599946171	1	0.129052638666567	0.129052638666567	0.1290719179562	1	6
1-Multi	52	PDE4B	10.317	10.317	10.317	13	13	13	0.129289655295908	1	0.15486730066585	0.15486730066585	0.154885132450767	1	6
1-Multi	53	PDS5A	2.208	2.208	2.208	3	3	3	0.0398226618123161	1	6.95566550639222e-17	6.95566550639222e-17	1.94061068080365e-05	0.333333333333333	2
1-Multi	54	PIP4K2A	18.401	18.401	18.401	17	17	17	0.104186776625178	1	0.701294514227705	0.701294514227705	0.701297722816902	1	12
1-Multi	55	POLA1	11.396	11.396	11.396	14	14	14	0.0851726253081356	1	0.0810401758813842	0.0810401758813842	0.0810633735515472	1	5
1-Multi	56	POLA2	5.396	5.396	5.396	6	6	6	0.045133241250281	1	1.48660596032293e-16	1.48660596032293e-16	2.2583782505286e-05	0.333333333333333	5
1-Multi	57	PPM1D	8.148	8.148	8.148	10	10	10	0.0947778910849935	1	0.0524161500216859	0.0524161500216859	0.0524368238981696	1	4
1-Multi	58	PPM1E	5.206	5.206	5.206	7	7	7	0.0716385035358303	1	0.0127177849566667	0.0127177849566667	0.012738504311117	1	3
1-Multi	59	PRIM1	4.909	4.909	4.909	5	5	5	0.0389657891169078	1	2.34858460640805e-16	2.34858460640805e-16	2.24620521056337e-05	0.333333333333333	5
1-Multi	60	PRKG1	33.789	33.789	33.789	30	30	30	0.184486988566445	1	1	1	1	1	12
1-Multi	61	PTPN20A	1.018	1.018	1.018	2	2	2	0.0382883203317458	1	2.58277929591202e-17	2.58277929591202e-17	1.92884984249807e-05	0.666666666666667	1
1-Multi	62	PTPRG	5.572	5.572	5.572	7	7	7	0.086706556272423	1	0.00646174942714152	0.00646174942714152	0.00648282420913602	1	4
1-Multi	63	RARB	3.009	3.009	3.009	4	4	4	0.0390082877122835	1	0.0247814244656998	0.0247814244656998	0.024800934049455	0.666666666666667	3
1-Multi	64	RASGRF2	3.344	3.344	3.344	3	3	3	0.0378690941238964	1	0.0536767315610078	0.0536767315610078	0.0536952079520582	0.666666666666667	4
1-Multi	65	RBM26	10.899	10.899	10.899	12	12	12	0.0575874966661044	1	0.40086788573427	0.40086788573427	0.400878315548977	0.666666666666667	11
1-Multi	66	RBMS3	16.821	16.821	16.821	14	14	14	0.0741961536196191	1	0.624863347225451	0.624863347225451	0.624868798606408	0.666666666666667	12
1-Multi	67	RET	17.906	17.906	17.906	21	21	21	0.123483452636809	1	0.494580212141621	0.494580212141621	0.49459067963672	1	12
1-Multi	68	RPA1	16.22	16.22	16.22	17	17	17	0.0877429346892739	1	9.64982680260769e-17	9.64982680260769e-17	3.02485971171413e-05	0.333333333333333	8
1-Multi	69	RPA2	16.012	16.012	16.012	17	17	17	0.086812353957654	1	-6.65663702572841e-17	-6.65663702572841e-17	3.01079445919743e-05	0.333333333333333	8
1-Multi	70	RPA3	15.598	15.598	15.598	18	18	18	0.109108707951613	1	0.011014914131371	0.011014914131371	0.0110432864224562	1	7
1-Multi	71	SMC6	17.384	17.384	17.384	22	22	22	0.087314451133574	1	0.463604827839175	0.463604827839175	0.463615674693806	1	12
1-Multi	72	SOX6	8.024	8.024	8.024	8	8	8	0.0651141057189291	1	0.0386014559517045	0.0386014559517045	0.0386230474243367	0.666666666666667	6
1-Multi	73	STXBP6	10.351	10.351	10.351	12	12	12	0.0581384682380415	1	0.346186834396146	0.346186834396146	0.346198809522969	0.666666666666667	9
1-Multi	74	TEX14	14.614	14.614	14.614	16	16	16	0.0717324830031063	1	0.493999771012024	0.493999771012024	0.494008705495498	0.666666666666667	12
1-Multi	75	TMC1	3.702	3.702	3.702	4	4	4	0.0731536614532034	1	0.00272294157751504	0.00272294157751504	0.00274337128693658	1	3
1-Multi	76	TPST1	4.602	4.602	4.602	5	5	5	0.0444323113609926	1	0.0988838485559643	0.0988838485559643	0.0989012210373439	0.666666666666667	5
1-Multi	77	TRIO	14.656	14.656	14.656	14	14	14	0.0807372717030669	1	0.46596859765458	0.46596859765458	0.465978378228722	1	12
1-Multi	78	TRPM3	3.972	3.972	3.972	4	4	4	0.0493552691332529	1	0.002777688993929	0.002777688993929	0.00279789614957175	0.666666666666667	3
1-Multi	79	TTC17	7.086	7.086	7.086	8	8	8	0.0586035405303153	1	3.25407230872117e-17	3.25407230872117e-17	2.29021227079141e-05	0.666666666666667	7
1-Multi	80	WAPAL	8.05	8.05	8.05	9	9	9	0.0691584935466882	1	4.9823471523898e-17	4.9823471523898e-17	2.32797807456645e-05	1	7
1-Multi	81	WBSCR17	3.806	3.806	3.806	5	5	5	0.0438302869073394	1	0.0447157688431618	0.0447157688431618	0.0447344036177609	0.666666666666667	3
1-Multi	82	XYLB	19.407	19.407	19.407	17	17	17	0.0792757969867784	1	0.712902162076884	0.712902162076884	0.712905665794625	0.666666666666667	12
1-Multi	83	ZDHHC17	7.001	7.001	7.001	8	8	8	0.0573601173611559	1	0.0481995467020907	0.0481995467020907	0.048220016464908	0.666666666666667	6
1-Multi	84	CD36	1.188	1.188	1.188	2	2	2	0.0381208921185935	1	5.01150125189939e-17	5.01150125189939e-17	1.90284248371309e-05	0.666666666666667	1
1-Multi	85	CDYL2	2.761	2.761	2.761	4	4	4	0.0460145419182539	1	0.0455110644162152	0.0455110644162152	0.0455298298894195	1	2
1-Multi	86	CSGALNACT1	2.254	2.254	2.254	3	3	3	0.0364809504632232	1	0.00525244421445047	0.00525244421445047	0.00527176712861901	0.666666666666667	2
1-Multi	87	C20orf96	0.619	0.619	0.619	1	1	1	0.0445881921660767	1	3.00341828644855e-17	3.00341828644855e-17	1.8604384124147e-05	0.333333333333333	1
1-Multi	88	ANKFN1	1.163	1.163	1.163	2	2	2	0.0429332939208584	1	3.08579746881343e-17	3.08579746881343e-17	1.93402761920016e-05	0.333333333333333	1
1-Multi	89	BMPER	1.279	1.279	1.279	2	2	2	0.0496511001000233	1	3.00779177134551e-17	3.00779177134551e-17	1.88710636431134e-05	0.333333333333333	1
1-Multi	90	KIR2DL3	0.644	0.644	0.644	1	1	1	0.0311414985110697	1	3.00636715439512e-17	3.00636715439512e-17	1.86327338839992e-05	0.333333333333333	1
1-Multi	91	BIVM	1.381	1.381	1.381	2	2	2	0.0328243940291533	1	-1.57293020393238e-17	-1.57293020393238e-17	1.9678853966313e-05	0.666666666666667	1
1-Multi	92	BIVM-ERCC5	1.504	1.504	1.504	2	2	2	0.0348370748728939	1	0.000598577400576816	0.000598577400576816	0.000618109290581487	0.666666666666667	1
1-Multi	93	C3orf14	1.578	1.578	1.578	3	3	3	0.0590329158546058	1	2.95070803606229e-17	2.95070803606229e-17	1.94634105160714e-05	0.666666666666667	1
1-Multi	94	FOXK1	1.346	1.346	1.346	2	2	2	0.0335680800434955	1	0.000505191543932118	0.000505191543932118	0.000524637470901659	0.666666666666667	1
1-Multi	95	IGSF5	3.076	3.076	3.076	4	4	4	0.0373310245565408	1	0.0455023181112252	0.0455023181112252	0.0455211249503838	0.666666666666667	3
1-Multi	96	KCTD8	0.57	0.57	0.57	1	1	1	0.0285092491174161	1	3.07842031787976e-17	3.07842031787976e-17	1.9078358861007e-05	0.333333333333333	1
1-Multi	97	LHFPL3	0.553	0.553	0.553	1	1	1	0.0281192967079365	1	3.076143722568e-17	3.076143722568e-17	1.90573144312627e-05	0.333333333333333	1
1-Multi	98	LINGO2	2.204	2.204	2.204	4	4	4	0.0616500684440789	1	3.09779446258682e-17	3.09779446258682e-17	1.98110631584636e-05	0.666666666666667	2
1-Multi	99	LRRIQ1	0.553	0.553	0.553	1	1	1	0.0281192967079365	1	3.07614372253339e-17	3.07614372253339e-17	1.90573144312627e-05	0.333333333333333	1
1-Multi	100	PGCP	0.566	0.566	0.566	1	1	1	0.0284174956093033	1	3.0778846499102e-17	3.0778846499102e-17	1.90734072304789e-05	0.333333333333333	1
1-Multi	101	PPP4R2	1.428	1.428	1.428	2	2	2	0.0573648681707917	1	3.07931783878948e-17	3.07931783878948e-17	1.93932953191015e-05	0.666666666666667	1
1-Multi	102	PTPN20B	0.606	0.606	0.606	1	1	1	0.0293350306904318	1	3.0832562683908e-17	3.0832562683908e-17	1.91229235357596e-05	0.333333333333333	1
1-Multi	103	SEMA3A	1.016	1.016	1.016	2	2	2	0.0379592371092013	1	4.37443805815609e-17	4.37443805815609e-17	1.92882756861875e-05	0.666666666666667	1
1-Multi	104	SLC25A18	0.612	0.612	0.612	1	1	1	0.0294726609526011	1	3.63990499758825e-17	3.63990499758825e-17	1.91303509815517e-05	0.333333333333333	1
1-Multi	105	STAU2	0.592	0.592	0.592	1	1	1	0.0290138934120368	1	-3.87868273248471e-17	-3.87868273248471e-17	1.91055928289114e-05	0.333333333333333	1
1-Multi	106	TECTB	0.551	0.551	0.551	1	1	1	0.0280734199538801	1	6.36430552754116e-17	6.36430552754116e-17	1.90548386159987e-05	0.333333333333333	1
1-Multi	107	TSPAN11	0.576	0.576	0.576	1	1	1	0.0286468793795854	1	4.83176115959338e-17	4.83176115959338e-17	1.90857863067991e-05	0.333333333333333	1
1-Multi	108	WWC3	0.611	0.611	0.611	1	1	1	0.029449722575573	1	4.39796206316522e-17	4.39796206316522e-17	1.91291130739197e-05	0.333333333333333	1
1-Multi	109	COG3	4.995	4.995	4.995	5	5	5	0.0446021683009151	1	3.202038162036e-17	3.202038162036e-17	2.09235236923061e-05	0.333333333333333	5
1-Multi	110	C9orf68	0.595	0.595	0.595	1	1	1	0.028836386001945	1	2.98744475981025e-17	2.98744475981025e-17	1.87659641840628e-05	0.333333333333333	1
1-Multi	111	KIAA1217	1.107	1.107	1.107	2	2	2	0.0583731185792764	1	1.61598861383984e-17	1.61598861383984e-17	1.89610372008646e-05	0.666666666666667	1
1-Multi	112	NT5C3	1.531	1.531	1.531	2	2	2	0.0452886007280948	1	-3.07730916232977e-18	-3.07730916232977e-18	1.91932558077316e-05	0.666666666666667	1
1-Multi	113	VIT	0.576	0.576	0.576	1	1	1	0.028408422600228	1	8.21382917478342e-18	8.21382917478342e-18	1.87534078129825e-05	0.333333333333333	1
1-Multi	114	FANCE	7.781	7.781	7.781	8	8	8	0.0461305447414348	1	2.8266118058785e-16	2.8266118058785e-16	2.47335932793902e-05	0.333333333333333	8
2-Multi	1	ABCB5	18.89	18.89	18.89	16	16	16	0.0781375245260678	1	0.70702030783577	0.70702030783577	0.707023487413042	0.666666666666667	12
2-Multi	2	ACACA	27.395	27.395	27.395	25	25	25	0.152975854710104	1	0.859164769205986	0.859164769205986	0.85916634801944	1	12
2-Multi	3	ANTXR2	6.052	6.052	6.052	7	7	7	0.0502372512774783	1	0.0618437334554843	0.0618437334554843	0.061863289465979	0.666666666666667	6
2-Multi	4	ARHGAP42	1.426	1.426	1.426	2	2	2	0.0578775820088621	1	3.03159983234706e-17	3.03159983234706e-17	1.90796985403225e-05	0.666666666666667	2
2-Multi	5	ARL5B	10.056	10.056	10.056	12	12	12	0.0548828252425051	1	0.372829364915693	0.372829364915693	0.372840344266286	0.666666666666667	10
2-Multi	6	ASCC1	8.059	8.059	8.059	8	8	8	0.0671288270635138	1	0.0417945932623424	0.0417945932623424	0.0418156632876815	0.666666666666667	6
2-Multi	7	ATP8B4	20.51	20.51	20.51	17	17	17	0.0922209029748847	1	0.648511464845039	0.648511464845039	0.648517939851882	1	12
2-Multi	8	C18orf1	0.619	0.619	0.619	1	1	1	0.0445881921660767	1	3.00341828644855e-17	3.00341828644855e-17	1.8604384124147e-05	0.333333333333333	1
2-Multi	9	C4orf22	1.862	1.862	1.862	3	3	3	0.0637179084306971	1	3.00892133781782e-17	3.00892133781782e-17	1.91053546621649e-05	0.333333333333333	1
2-Multi	10	CADPS	38.611	38.611	38.611	65	65	65	1	1	0.0259548288618139	0.0259548288618139	0.0259885137086564	1	2
2-Multi	11	CCDC129	3.399	3.399	3.399	3	3	3	0.0648463512444153	1	3.05192814706465e-17	3.05192814706465e-17	1.99345934197933e-05	0.666666666666667	2
2-Multi	12	CD58	2.365	2.365	2.365	3	3	3	0.0895008306368964	1	3.00896586473541e-17	3.00896586473541e-17	1.92716456307144e-05	0.666666666666667	1
2-Multi	13	CLEC16A	1.125	1.125	1.125	2	2	2	0.05803008110461	1	3.08157176541242e-17	3.08157176541242e-17	1.92988805037317e-05	0.666666666666667	1
2-Multi	14	COG1	12.065	12.065	12.065	13	13	13	0.0874043205874448	1	3.36266325167319e-17	3.36266325167319e-17	2.54330883673507e-05	1	7
2-Multi	15	COG2	4.988	4.988	4.988	5	5	5	0.0445602398964	1	3.11268550303398e-17	3.11268550303398e-17	2.09201483942044e-05	0.333333333333333	5
2-Multi	16	COG4	4.988	4.988	4.988	5	5	5	0.0445602398964	1	3.11268550303398e-17	3.11268550303398e-17	2.09201483942044e-05	0.333333333333333	5
2-Multi	17	COG6	4.995	4.995	4.995	5	5	5	0.0446021683009151	1	3.11282156635228e-17	3.11282156635228e-17	2.09235236923061e-05	0.333333333333333	5
2-Multi	18	COG8	4.995	4.995	4.995	5	5	5	0.0446021683009151	1	3.112821568422e-17	3.112821568422e-17	2.09235236923061e-05	0.333333333333333	5
2-Multi	19	CSMD1	1.017	1.017	1.017	2	2	2	0.0532571671043388	1	3.00569007277964e-17	3.00569007277964e-17	1.87641373206377e-05	0.666666666666667	1
2-Multi	20	CTNNA2	17.509	17.509	17.509	27	27	27	0.37742558131345	1	0.0621320651051924	0.0621320651051924	0.0621555836542865	1	5
2-Multi	21	CYB5RL	1.699	1.699	1.699	2	2	2	0.0620220696886525	1	3.04059240996785e-17	3.04059240996785e-17	1.92369927806409e-05	0.666666666666667	2
2-Multi	22	DEPTOR	7.03	7.03	7.03	8	8	8	0.0573189914167353	1	3.24657240556189e-17	3.24657240556189e-17	2.28327998805211e-05	0.666666666666667	7
2-Multi	23	DIAPH2	3.037	3.037	3.037	4	4	4	0.0395985687566694	1	0.0195337322725829	0.0195337322725829	0.0195528771349671	0.666666666666667	4
2-Multi	24	DSC2	5.836	5.836	5.836	8	8	8	0.0536953270628965	1	0.142925113418354	0.142925113418354	0.142941899833351	1	6
2-Multi	25	EPHA5	28.784	28.784	28.784	26	26	26	0.167902333720167	1	0.949753705649468	0.949753705649468	0.949753310730735	1	12
2-Multi	26	ERCC2	7.214	7.214	7.214	8	8	8	0.0478003049169791	1	1.96360905880006e-18	1.96360905880006e-18	2.42232337666437e-05	0.333333333333333	7
2-Multi	27	ERCC3	7.285	7.285	7.285	8	8	8	0.0530534062528937	1	4.15285046808933e-16	4.15285046808933e-16	2.41388817169109e-05	0.333333333333333	7
2-Multi	28	ERCC5	8.516	8.516	8.516	10	10	10	0.061170463192642	1	3.40024444524305e-16	3.40024444524305e-16	2.47086942107082e-05	0.333333333333333	7
2-Multi	29	FAM104A	1.18	1.18	1.18	2	2	2	0.0322936072015065	1	8.70079310547333e-17	8.70079310547333e-17	1.94652748579128e-05	0.666666666666667	1
2-Multi	30	FANCA	7.902	7.902	7.902	8	8	8	0.0466250293856593	1	-7.43677741526419e-17	-7.43677741526419e-17	2.48472517879848e-05	0.333333333333333	8
2-Multi	31	FANCC	14.875	14.875	14.875	16	16	16	0.0885956946950747	1	1.20840408520553e-16	1.20840408520553e-16	2.9255264972813e-05	1	8
2-Multi	32	FANCD2	8.241	8.241	8.241	9	9	9	0.0481554164920024	1	5.25575482270756e-16	5.25575482270756e-16	2.50585313172208e-05	0.333333333333333	8
2-Multi	33	FANCF	8.422	8.422	8.422	9	9	9	0.0489962428533491	1	1.0016951691801e-16	1.0016951691801e-16	2.52183968517804e-05	0.333333333333333	8
2-Multi	34	FANCG	7.858	7.858	7.858	8	8	8	0.046444646821572	1	2.5520789448704e-17	2.5520789448704e-17	2.48044451111527e-05	0.333333333333333	8
2-Multi	35	FANCL	7.773	7.773	7.773	8	8	8	0.0460982890782525	1	1.18219823970014e-16	1.18219823970014e-16	2.47271527193389e-05	0.333333333333333	8
2-Multi	36	FRMPD4	8.461	8.461	8.461	9	9	9	0.0492673081538451	1	0.358432358978616	0.358432358978616	0.358442937966019	0.666666666666667	10
2-Multi	37	GTF2H1	6.85	6.85	6.85	7	7	7	0.0463300864666222	1	2.5451493908303e-16	2.5451493908303e-16	2.39782537387381e-05	0.333333333333333	7
2-Multi	38	GTF2H3	6.7	6.7	6.7	7	7	7	0.0456591615467838	1	1.96080894219762e-16	1.96080894219762e-16	2.38411394612398e-05	0.333333333333333	7
2-Multi	39	GUCY2C	17.364	17.364	17.364	17	17	17	0.0907504416497188	1	0.621479765533925	0.621479765533925	0.62148558377515	1	12
2-Multi	40	GUCY2F	15.601	15.601	15.601	17	17	17	0.103934621537577	1	0.515852019737711	0.515852019737711	0.515860275312178	1	12
2-Multi	41	HDC	9.881	9.881	9.881	12	12	12	0.0657782137123142	1	0.130231518546448	0.130231518546448	0.130250653655632	0.666666666666667	7
2-Multi	42	IL31RA	2.202	2.202	2.202	3	3	3	0.0355395192986961	1	0.0256934517138924	0.0256934517138924	0.0257123694506565	0.666666666666667	2
2-Multi	43	KRIT1	1.498	1.498	1.498	2	2	2	0.0609898502122222	1	3.00752114030274e-17	3.00752114030274e-17	1.89482514429387e-05	0.666666666666667	1
2-Multi	44	LRRC8E	8.18	8.18	8.18	10	10	10	0.0778643699864643	1	3.26517397761721e-17	3.26517397761721e-17	2.33857244755785e-05	1	7
2-Multi	45	MEIS2	5.6	5.6	5.6	6	6	6	0.0547617171784992	1	0.0139194483853308	0.0139194483853308	0.0139407254762434	0.666666666666667	4
2-Multi	46	NARS2	23.053	23.053	23.053	19	19	19	0.0888135521282292	1	0.876309207330603	0.876309207330603	0.876308939613766	0.666666666666667	12
2-Multi	47	NEGR1	7.233	7.233	7.233	8	8	8	0.0616616794556277	1	3.20704254881589e-17	3.20704254881589e-17	2.26466942646939e-05	0.666666666666667	7
2-Multi	48	NOL4	2.37	2.37	2.37	2	2	2	0.0380078908291793	1	0.00435296760409963	0.00435296760409963	0.0043729193776653	0.666666666666667	2
2-Multi	49	NTNG1	7.593	7.593	7.593	9	9	9	0.0691758340538834	1	3.87243016651569e-17	3.87243016651569e-17	2.27892557715384e-05	1	7
2-Multi	50	NXPH1	2.438	2.438	2.438	2	2	2	0.0518730178682955	1	3.09897974901695e-17	3.09897974901695e-17	1.98928891958022e-05	0.666666666666667	2
2-Multi	51	PCDH15	9.98	9.98	9.98	10	10	10	0.091231599946171	1	0.129052638666567	0.129052638666567	0.1290719179562	1	6
2-Multi	52	PDE4B	10.317	10.317	10.317	13	13	13	0.129289655295908	1	0.15486730066585	0.15486730066585	0.154885132450767	1	6
2-Multi	53	PDS5A	2.208	2.208	2.208	3	3	3	0.0398226618123161	1	6.95566550639222e-17	6.95566550639222e-17	1.94061068080365e-05	0.333333333333333	2
2-Multi	54	PIP4K2A	18.401	18.401	18.401	17	17	17	0.104186776625178	1	0.701294514227705	0.701294514227705	0.701297722816902	1	12
2-Multi	55	POLA1	11.396	11.396	11.396	14	14	14	0.0851726253081356	1	0.0810401758813842	0.0810401758813842	0.0810633735515472	1	5
2-Multi	56	POLA2	5.396	5.396	5.396	6	6	6	0.045133241250281	1	1.48660596032293e-16	1.48660596032293e-16	2.2583782505286e-05	0.333333333333333	5
2-Multi	57	PPM1D	8.148	8.148	8.148	10	10	10	0.0947778910849935	1	0.0524161500216859	0.0524161500216859	0.0524368238981696	1	4
2-Multi	58	PPM1E	5.206	5.206	5.206	7	7	7	0.0716385035358303	1	0.0127177849566667	0.0127177849566667	0.012738504311117	1	3
2-Multi	59	PRIM1	4.909	4.909	4.909	5	5	5	0.0389657891169078	1	2.34858460640805e-16	2.34858460640805e-16	2.24620521056337e-05	0.333333333333333	5
2-Multi	60	PRKG1	33.789	33.789	33.789	30	30	30	0.184486988566445	1	1	1	1	1	12
2-Multi	61	PTPN20A	1.018	1.018	1.018	2	2	2	0.0382883203317458	1	2.58277929591202e-17	2.58277929591202e-17	1.92884984249807e-05	0.666666666666667	1
2-Multi	62	PTPRG	5.572	5.572	5.572	7	7	7	0.086706556272423	1	0.00646174942714152	0.00646174942714152	0.00648282420913602	1	4
2-Multi	63	RARB	3.009	3.009	3.009	4	4	4	0.0390082877122835	1	0.0247814244656998	0.0247814244656998	0.024800934049455	0.666666666666667	3
2-Multi	64	RASGRF2	3.344	3.344	3.344	3	3	3	0.0378690941238964	1	0.0536767315610078	0.0536767315610078	0.0536952079520582	0.666666666666667	4
2-Multi	65	RBM26	10.899	10.899	10.899	12	12	12	0.0575874966661044	1	0.40086788573427	0.40086788573427	0.400878315548977	0.666666666666667	11
2-Multi	66	RBMS3	16.821	16.821	16.821	14	14	14	0.0741961536196191	1	0.624863347225451	0.624863347225451	0.624868798606408	0.666666666666667	12
2-Multi	67	RET	17.906	17.906	17.906	21	21	21	0.123483452636809	1	0.494580212141621	0.494580212141621	0.49459067963672	1	12
2-Multi	68	RPA1	16.22	16.22	16.22	17	17	17	0.0877429346892739	1	9.64982680260769e-17	9.64982680260769e-17	3.02485971171413e-05	0.333333333333333	8
2-Multi	69	RPA2	16.012	16.012	16.012	17	17	17	0.086812353957654	1	-6.65663702572841e-17	-6.65663702572841e-17	3.01079445919743e-05	0.333333333333333	8
2-Multi	70	RPA3	15.598	15.598	15.598	18	18	18	0.109108707951613	1	0.011014914131371	0.011014914131371	0.0110432864224562	1	7
2-Multi	71	SMC6	17.384	17.384	17.384	22	22	22	0.087314451133574	1	0.463604827839175	0.463604827839175	0.463615674693806	1	12
2-Multi	72	SOX6	8.024	8.024	8.024	8	8	8	0.0651141057189291	1	0.0386014559517045	0.0386014559517045	0.0386230474243367	0.666666666666667	6
2-Multi	73	STXBP6	10.351	10.351	10.351	12	12	12	0.0581384682380415	1	0.346186834396146	0.346186834396146	0.346198809522969	0.666666666666667	9
2-Multi	74	TEX14	14.614	14.614	14.614	16	16	16	0.0717324830031063	1	0.493999771012024	0.493999771012024	0.494008705495498	0.666666666666667	12
2-Multi	75	TMC1	3.702	3.702	3.702	4	4	4	0.0731536614532034	1	0.00272294157751504	0.00272294157751504	0.00274337128693658	1	3
2-Multi	76	TPST1	4.602	4.602	4.602	5	5	5	0.0444323113609926	1	0.0988838485559643	0.0988838485559643	0.0989012210373439	0.666666666666667	5
2-Multi	77	TRIO	14.656	14.656	14.656	14	14	14	0.0807372717030669	1	0.46596859765458	0.46596859765458	0.465978378228722	1	12
2-Multi	78	TRPM3	3.972	3.972	3.972	4	4	4	0.0493552691332529	1	0.002777688993929	0.002777688993929	0.00279789614957175	0.666666666666667	3
2-Multi	79	TTC17	7.086	7.086	7.086	8	8	8	0.0586035405303153	1	3.25407230872117e-17	3.25407230872117e-17	2.29021227079141e-05	0.666666666666667	7
2-Multi	80	WAPAL	8.05	8.05	8.05	9	9	9	0.0691584935466882	1	4.9823471523898e-17	4.9823471523898e-17	2.32797807456645e-05	1	7
2-Multi	81	WBSCR17	3.806	3.806	3.806	5	5	5	0.0438302869073394	1	0.0447157688431618	0.0447157688431618	0.0447344036177609	0.666666666666667	3
2-Multi	82	XYLB	19.407	19.407	19.407	17	17	17	0.0792757969867784	1	0.712902162076884	0.712902162076884	0.712905665794625	0.666666666666667	12
2-Multi	83	ZDHHC17	7.001	7.001	7.001	8	8	8	0.0573601173611559	1	0.0481995467020907	0.0481995467020907	0.048220016464908	0.666666666666667	6
2-Multi	84	CD36	1.188	1.188	1.188	2	2	2	0.0381208921185935	1	5.01150125189939e-17	5.01150125189939e-17	1.90284248371309e-05	0.666666666666667	1
2-Multi	85	CDYL2	2.761	2.761	2.761	4	4	4	0.0460145419182539	1	0.0455110644162152	0.0455110644162152	0.0455298298894195	1	2
2-Multi	86	CSGALNACT1	2.254	2.254	2.254	3	3	3	0.0364809504632232	1	0.00525244421445047	0.00525244421445047	0.00527176712861901	0.666666666666667	2
2-Multi	87	C20orf96	0.619	0.619	0.619	1	1	1	0.0445881921660767	1	3.00341828644855e-17	3.00341828644855e-17	1.8604384124147e-05	0.333333333333333	1
2-Multi	88	ANKFN1	1.163	1.163	1.163	2	2	2	0.0429332939208584	1	3.08579746881343e-17	3.08579746881343e-17	1.93402761920016e-05	0.333333333333333	1
2-Multi	89	BMPER	1.279	1.279	1.279	2	2	2	0.0496511001000233	1	3.00779177134551e-17	3.00779177134551e-17	1.88710636431134e-05	0.333333333333333	1
2-Multi	90	KIR2DL3	0.644	0.644	0.644	1	1	1	0.0311414985110697	1	3.00636715439512e-17	3.00636715439512e-17	1.86327338839992e-05	0.333333333333333	1
2-Multi	91	BIVM	1.381	1.381	1.381	2	2	2	0.0328243940291533	1	-1.57293020393238e-17	-1.57293020393238e-17	1.9678853966313e-05	0.666666666666667	1
2-Multi	92	BIVM-ERCC5	1.504	1.504	1.504	2	2	2	0.0348370748728939	1	0.000598577400576816	0.000598577400576816	0.000618109290581487	0.666666666666667	1
2-Multi	93	C3orf14	1.578	1.578	1.578	3	3	3	0.0590329158546058	1	2.95070803606229e-17	2.95070803606229e-17	1.94634105160714e-05	0.666666666666667	1
2-Multi	94	FOXK1	1.346	1.346	1.346	2	2	2	0.0335680800434955	1	0.000505191543932118	0.000505191543932118	0.000524637470901659	0.666666666666667	1
2-Multi	95	IGSF5	3.076	3.076	3.076	4	4	4	0.0373310245565408	1	0.0455023181112252	0.0455023181112252	0.0455211249503838	0.666666666666667	3
2-Multi	96	KCTD8	0.57	0.57	0.57	1	1	1	0.0285092491174161	1	3.07842031787976e-17	3.07842031787976e-17	1.9078358861007e-05	0.333333333333333	1
2-Multi	97	LHFPL3	0.553	0.553	0.553	1	1	1	0.0281192967079365	1	3.076143722568e-17	3.076143722568e-17	1.90573144312627e-05	0.333333333333333	1
2-Multi	98	LINGO2	2.204	2.204	2.204	4	4	4	0.0616500684440789	1	3.09779446258682e-17	3.09779446258682e-17	1.98110631584636e-05	0.666666666666667	2
2-Multi	99	LRRIQ1	0.553	0.553	0.553	1	1	1	0.0281192967079365	1	3.07614372253339e-17	3.07614372253339e-17	1.90573144312627e-05	0.333333333333333	1
2-Multi	100	PGCP	0.566	0.566	0.566	1	1	1	0.0284174956093033	1	3.0778846499102e-17	3.0778846499102e-17	1.90734072304789e-05	0.333333333333333	1
2-Multi	101	PPP4R2	1.428	1.428	1.428	2	2	2	0.0573648681707917	1	3.07931783878948e-17	3.07931783878948e-17	1.93932953191015e-05	0.666666666666667	1
2-Multi	102	PTPN20B	0.606	0.606	0.606	1	1	1	0.0293350306904318	1	3.0832562683908e-17	3.0832562683908e-17	1.91229235357596e-05	0.333333333333333	1
2-Multi	103	SEMA3A	1.016	1.016	1.016	2	2	2	0.0379592371092013	1	4.37443805815609e-17	4.37443805815609e-17	1.92882756861875e-05	0.666666666666667	1
2-Multi	104	SLC25A18	0.612	0.612	0.612	1	1	1	0.0294726609526011	1	3.63990499758825e-17	3.63990499758825e-17	1.91303509815517e-05	0.333333333333333	1
2-Multi	105	STAU2	0.592	0.592	0.592	1	1	1	0.0290138934120368	1	-3.87868273248471e-17	-3.87868273248471e-17	1.91055928289114e-05	0.333333333333333	1
2-Multi	106	TECTB	0.551	0.551	0.551	1	1	1	0.0280734199538801	1	6.36430552754116e-17	6.36430552754116e-17	1.90548386159987e-05	0.333333333333333	1
2-Multi	107	TSPAN11	0.576	0.576	0.576	1	1	1	0.0286468793795854	1	4.83176115959338e-17	4.83176115959338e-17	1.90857863067991e-05	0.333333333333333	1
2-Multi	108	WWC3	0.611	0.611	0.611	1	1	1	0.029449722575573	1	4.39796206316522e-17	4.39796206316522e-17	1.91291130739197e-05	0.333333333333333	1
2-Multi	109	COG3	4.995	4.995	4.995	5	5	5	0.0446021683009151	1	3.202038162036e-17	3.202038162036e-17	2.09235236923061e-05	0.333333333333333	5
2-Multi	110	C9orf68	0.595	0.595	0.595	1	1	1	0.028836386001945	1	2.98744475981025e-17	2.98744475981025e-17	1.87659641840628e-05	0.333333333333333	1
2-Multi	111	KIAA1217	1.107	1.107	1.107	2	2	2	0.0583731185792764	1	1.61598861383984e-17	1.61598861383984e-17	1.89610372008646e-05	0.666666666666667	1
2-Multi	112	NT5C3	1.531	1.531	1.531	2	2	2	0.0452886007280948	1	-3.07730916232977e-18	-3.07730916232977e-18	1.91932558077316e-05	0.666666666666667	1
2-Multi	113	VIT	0.576	0.576	0.576	1	1	1	0.028408422600228	1	8.21382917478342e-18	8.21382917478342e-18	1.87534078129825e-05	0.333333333333333	1
2-Multi	114	FANCE	7.781	7.781	7.781	8	8	8	0.0461305447414348	1	2.8266118058785e-16	2.8266118058785e-16	2.47335932793902e-05	0.333333333333333	8
3-Multi	1	ABCB5	18.89	18.89	18.89	16	16	16	0.0781375245260678	1	0.70702030783577	0.70702030783577	0.707023487413042	0.666666666666667	12
3-Multi	2	ACACA	27.395	27.395	27.395	25	25	25	0.152975854710104	1	0.859164769205986	0.859164769205986	0.85916634801944	1	12
3-Multi	3	ANTXR2	6.052	6.052	6.052	7	7	7	0.0502372512774783	1	0.0618437334554843	0.0618437334554843	0.061863289465979	0.666666666666667	6
3-Multi	4	ARHGAP42	1.426	1.426	1.426	2	2	2	0.0578775820088621	1	3.03159983234706e-17	3.03159983234706e-17	1.90796985403225e-05	0.666666666666667	2
3-Multi	5	ARL5B	10.056	10.056	10.056	12	12	12	0.0548828252425051	1	0.372829364915693	0.372829364915693	0.372840344266286	0.666666666666667	10
3-Multi	6	ASCC1	8.059	8.059	8.059	8	8	8	0.0671288270635138	1	0.0417945932623424	0.0417945932623424	0.0418156632876815	0.666666666666667	6
3-Multi	7	ATP8B4	20.51	20.51	20.51	17	17	17	0.0922209029748847	1	0.648511464845039	0.648511464845039	0.648517939851882	1	12
3-Multi	8	C18orf1	0.619	0.619	0.619	1	1	1	0.0445881921660767	1	3.00341828644855e-17	3.00341828644855e-17	1.8604384124147e-05	0.333333333333333	1
3-Multi	9	C4orf22	1.862	1.862	1.862	3	3	3	0.0637179084306971	1	3.00892133781782e-17	3.00892133781782e-17	1.91053546621649e-05	0.333333333333333	1
3-Multi	10	CADPS	38.611	38.611	38.611	65	65	65	1	1	0.0259548288618139	0.0259548288618139	0.0259885137086564	1	2
3-Multi	11	CCDC129	3.399	3.399	3.399	3	3	3	0.0648463512444153	1	3.05192814706465e-17	3.05192814706465e-17	1.99345934197933e-05	0.666666666666667	2
3-Multi	12	CD58	2.365	2.365	2.365	3	3	3	0.0895008306368964	1	3.00896586473541e-17	3.00896586473541e-17	1.92716456307144e-05	0.666666666666667	1
3-Multi	13	CLEC16A	1.125	1.125	1.125	2	2	2	0.05803008110461	1	3.08157176541242e-17	3.08157176541242e-17	1.92988805037317e-05	0.666666666666667	1
3-Multi	14	COG1	12.065	12.065	12.065	13	13	13	0.0874043205874448	1	3.36266325167319e-17	3.36266325167319e-17	2.54330883673507e-05	1	7
3-Multi	15	COG2	4.988	4.988	4.988	5	5	5	0.0445602398964	1	3.11268550303398e-17	3.11268550303398e-17	2.09201483942044e-05	0.333333333333333	5
3-Multi	16	COG4	4.988	4.988	4.988	5	5	5	0.0445602398964	1	3.11268550303398e-17	3.11268550303398e-17	2.09201483942044e-05	0.333333333333333	5
3-Multi	17	COG6	4.995	4.995	4.995	5	5	5	0.0446021683009151	1	3.11282156635228e-17	3.11282156635228e-17	2.09235236923061e-05	0.333333333333333	5
3-Multi	18	COG8	4.995	4.995	4.995	5	5	5	0.0446021683009151	1	3.112821568422e-17	3.112821568422e-17	2.09235236923061e-05	0.333333333333333	5
3-Multi	19	CSMD1	1.017	1.017	1.017	2	2	2	0.0532571671043388	1	3.00569007277964e-17	3.00569007277964e-17	1.87641373206377e-05	0.666666666666667	1
3-Multi	20	CTNNA2	17.509	17.509	17.509	27	27	27	0.37742558131345	1	0.0621320651051924	0.0621320651051924	0.0621555836542865	1	5
3-Multi	21	CYB5RL	1.699	1.699	1.699	2	2	2	0.0620220696886525	1	3.04059240996785e-17	3.04059240996785e-17	1.92369927806409e-05	0.666666666666667	2
3-Multi	22	DEPTOR	7.03	7.03	7.03	8	8	8	0.0573189914167353	1	3.24657240556189e-17	3.24657240556189e-17	2.28327998805211e-05	0.666666666666667	7
3-Multi	23	DIAPH2	3.037	3.037	3.037	4	4	4	0.0395985687566694	1	0.0195337322725829	0.0195337322725829	0.0195528771349671	0.666666666666667	4
3-Multi	24	DSC2	5.836	5.836	5.836	8	8	8	0.0536953270628965	1	0.142925113418354	0.142925113418354	0.142941899833351	1	6
3-Multi	25	EPHA5	28.784	28.784	28.784	26	26	26	0.167902333720167	1	0.949753705649468	0.949753705649468	0.949753310730735	1	12
3-Multi	26	ERCC2	7.214	7.214	7.214	8	8	8	0.0478003049169791	1	1.96360905880006e-18	1.96360905880006e-18	2.42232337666437e-05	0.333333333333333	7
3-Multi	27	ERCC3	7.285	7.285	7.285	8	8	8	0.0530534062528937	1	4.15285046808933e-16	4.15285046808933e-16	2.41388817169109e-05	0.333333333333333	7
3-Multi	28	ERCC5	8.516	8.516	8.516	10	10	10	0.061170463192642	1	3.40024444524305e-16	3.40024444524305e-16	2.47086942107082e-05	0.333333333333333	7
3-Multi	29	FAM104A	1.18	1.18	1.18	2	2	2	0.0322936072015065	1	8.70079310547333e-17	8.70079310547333e-17	1.94652748579128e-05	0.666666666666667	1
3-Multi	30	FANCA	7.902	7.902	7.902	8	8	8	0.0466250293856593	1	-7.43677741526419e-17	-7.43677741526419e-17	2.48472517879848e-05	0.333333333333333	8
3-Multi	31	FANCC	14.875	14.875	14.875	16	16	16	0.0885956946950747	1	1.20840408520553e-16	1.20840408520553e-16	2.9255264972813e-05	1	8
3-Multi	32	FANCD2	8.241	8.241	8.241	9	9	9	0.0481554164920024	1	5.25575482270756e-16	5.25575482270756e-16	2.50585313172208e-05	0.333333333333333	8
3-Multi	33	FANCF	8.422	8.422	8.422	9	9	9	0.0489962428533491	1	1.0016951691801e-16	1.0016951691801e-16	2.52183968517804e-05	0.333333333333333	8
3-Multi	34	FANCG	7.858	7.858	7.858	8	8	8	0.046444646821572	1	2.5520789448704e-17	2.5520789448704e-17	2.48044451111527e-05	0.333333333333333	8
3-Multi	35	FANCL	7.773	7.773	7.773	8	8	8	0.0460982890782525	1	1.18219823970014e-16	1.18219823970014e-16	2.47271527193389e-05	0.333333333333333	8
3-Multi	36	FRMPD4	8.461	8.461	8.461	9	9	9	0.0492673081538451	1	0.358432358978616	0.358432358978616	0.358442937966019	0.666666666666667	10
3-Multi	37	GTF2H1	6.85	6.85	6.85	7	7	7	0.0463300864666222	1	2.5451493908303e-16	2.5451493908303e-16	2.39782537387381e-05	0.333333333333333	7
3-Multi	38	GTF2H3	6.7	6.7	6.7	7	7	7	0.0456591615467838	1	1.96080894219762e-16	1.96080894219762e-16	2.38411394612398e-05	0.333333333333333	7
3-Multi	39	GUCY2C	17.364	17.364	17.364	17	17	17	0.0907504416497188	1	0.621479765533925	0.621479765533925	0.62148558377515	1	12
3-Multi	40	GUCY2F	15.601	15.601	15.601	17	17	17	0.103934621537577	1	0.515852019737711	0.515852019737711	0.515860275312178	1	12
3-Multi	41	HDC	9.881	9.881	9.881	12	12	12	0.0657782137123142	1	0.130231518546448	0.130231518546448	0.130250653655632	0.666666666666667	7
3-Multi	42	IL31RA	2.202	2.202	2.202	3	3	3	0.0355395192986961	1	0.0256934517138924	0.0256934517138924	0.0257123694506565	0.666666666666667	2
3-Multi	43	KRIT1	1.498	1.498	1.498	2	2	2	0.0609898502122222	1	3.00752114030274e-17	3.00752114030274e-17	1.89482514429387e-05	0.666666666666667	1
3-Multi	44	LRRC8E	8.18	8.18	8.18	10	10	10	0.0778643699864643	1	3.26517397761721e-17	3.26517397761721e-17	2.33857244755785e-05	1	7
3-Multi	45	MEIS2	5.6	5.6	5.6	6	6	6	0.0547617171784992	1	0.0139194483853308	0.0139194483853308	0.0139407254762434	0.666666666666667	4
3-Multi	46	NARS2	23.053	23.053	23.053	19	19	19	0.0888135521282292	1	0.876309207330603	0.876309207330603	0.876308939613766	0.666666666666667	12
3-Multi	47	NEGR1	7.233	7.233	7.233	8	8	8	0.0616616794556277	1	3.20704254881589e-17	3.20704254881589e-17	2.26466942646939e-05	0.666666666666667	7
3-Multi	48	NOL4	2.37	2.37	2.37	2	2	2	0.0380078908291793	1	0.00435296760409963	0.00435296760409963	0.0043729193776653	0.666666666666667	2
3-Multi	49	NTNG1	7.593	7.593	7.593	9	9	9	0.0691758340538834	1	3.87243016651569e-17	3.87243016651569e-17	2.27892557715384e-05	1	7
3-Multi	50	NXPH1	2.438	2.438	2.438	2	2	2	0.0518730178682955	1	3.09897974901695e-17	3.09897974901695e-17	1.98928891958022e-05	0.666666666666667	2
3-Multi	51	PCDH15	9.98	9.98	9.98	10	10	10	0.091231599946171	1	0.129052638666567	0.129052638666567	0.1290719179562	1	6
3-Multi	52	PDE4B	10.317	10.317	10.317	13	13	13	0.129289655295908	1	0.15486730066585	0.15486730066585	0.154885132450767	1	6
3-Multi	53	PDS5A	2.208	2.208	2.208	3	3	3	0.0398226618123161	1	6.95566550639222e-17	6.95566550639222e-17	1.94061068080365e-05	0.333333333333333	2
3-Multi	54	PIP4K2A	18.401	18.401	18.401	17	17	17	0.104186776625178	1	0.701294514227705	0.701294514227705	0.701297722816902	1	12
3-Multi	55	POLA1	11.396	11.396	11.396	14	14	14	0.0851726253081356	1	0.0810401758813842	0.0810401758813842	0.0810633735515472	1	5
3-Multi	56	POLA2	5.396	5.396	5.396	6	6	6	0.045133241250281	1	1.48660596032293e-16	1.48660596032293e-16	2.2583782505286e-05	0.333333333333333	5
3-Multi	57	PPM1D	8.148	8.148	8.148	10	10	10	0.0947778910849935	1	0.0524161500216859	0.0524161500216859	0.0524368238981696	1	4
3-Multi	58	PPM1E	5.206	5.206	5.206	7	7	7	0.0716385035358303	1	0.0127177849566667	0.0127177849566667	0.012738504311117	1	3
3-Multi	59	PRIM1	4.909	4.909	4.909	5	5	5	0.0389657891169078	1	2.34858460640805e-16	2.34858460640805e-16	2.24620521056337e-05	0.333333333333333	5
3-Multi	60	PRKG1	33.789	33.789	33.789	30	30	30	0.184486988566445	1	1	1	1	1	12
3-Multi	61	PTPN20A	1.018	1.018	1.018	2	2	2	0.0382883203317458	1	2.58277929591202e-17	2.58277929591202e-17	1.92884984249807e-05	0.666666666666667	1
3-Multi	62	PTPRG	5.572	5.572	5.572	7	7	7	0.086706556272423	1	0.00646174942714152	0.00646174942714152	0.00648282420913602	1	4
3-Multi	63	RARB	3.009	3.009	3.009	4	4	4	0.0390082877122835	1	0.0247814244656998	0.0247814244656998	0.024800934049455	0.666666666666667	3
3-Multi	64	RASGRF2	3.344	3.344	3.344	3	3	3	0.0378690941238964	1	0.0536767315610078	0.0536767315610078	0.0536952079520582	0.666666666666667	4
3-Multi	65	RBM26	10.899	10.899	10.899	12	12	12	0.0575874966661044	1	0.40086788573427	0.40086788573427	0.400878315548977	0.666666666666667	11
3-Multi	66	RBMS3	16.821	16.821	16.821	14	14	14	0.0741961536196191	1	0.624863347225451	0.624863347225451	0.624868798606408	0.666666666666667	12
3-Multi	67	RET	17.906	17.906	17.906	21	21	21	0.123483452636809	1	0.494580212141621	0.494580212141621	0.49459067963672	1	12
3-Multi	68	RPA1	16.22	16.22	16.22	17	17	17	0.0877429346892739	1	9.64982680260769e-17	9.64982680260769e-17	3.02485971171413e-05	0.333333333333333	8
3-Multi	69	RPA2	16.012	16.012	16.012	17	17	17	0.086812353957654	1	-6.65663702572841e-17	-6.65663702572841e-17	3.01079445919743e-05	0.333333333333333	8
3-Multi	70	RPA3	15.598	15.598	15.598	18	18	18	0.109108707951613	1	0.011014914131371	0.011014914131371	0.0110432864224562	1	7
3-Multi	71	SMC6	17.384	17.384	17.384	22	22	22	0.087314451133574	1	0.463604827839175	0.463604827839175	0.463615674693806	1	12
3-Multi	72	SOX6	8.024	8.024	8.024	8	8	8	0.0651141057189291	1	0.0386014559517045	0.0386014559517045	0.0386230474243367	0.666666666666667	6
3-Multi	73	STXBP6	10.351	10.351	10.351	12	12	12	0.0581384682380415	1	0.346186834396146	0.346186834396146	0.346198809522969	0.666666666666667	9
3-Multi	74	TEX14	14.614	14.614	14.614	16	16	16	0.0717324830031063	1	0.493999771012024	0.493999771012024	0.494008705495498	0.666666666666667	12
3-Multi	75	TMC1	3.702	3.702	3.702	4	4	4	0.0731536614532034	1	0.00272294157751504	0.00272294157751504	0.00274337128693658	1	3
3-Multi	76	TPST1	4.602	4.602	4.602	5	5	5	0.0444323113609926	1	0.0988838485559643	0.0988838485559643	0.0989012210373439	0.666666666666667	5
3-Multi	77	TRIO	14.656	14.656	14.656	14	14	14	0.0807372717030669	1	0.46596859765458	0.46596859765458	0.465978378228722	1	12
3-Multi	78	TRPM3	3.972	3.972	3.972	4	4	4	0.0493552691332529	1	0.002777688993929	0.002777688993929	0.00279789614957175	0.666666666666667	3
3-Multi	79	TTC17	7.086	7.086	7.086	8	8	8	0.0586035405303153	1	3.25407230872117e-17	3.25407230872117e-17	2.29021227079141e-05	0.666666666666667	7
3-Multi	80	WAPAL	8.05	8.05	8.05	9	9	9	0.0691584935466882	1	4.9823471523898e-17	4.9823471523898e-17	2.32797807456645e-05	1	7
3-Multi	81	WBSCR17	3.806	3.806	3.806	5	5	5	0.0438302869073394	1	0.0447157688431618	0.0447157688431618	0.0447344036177609	0.666666666666667	3
3-Multi	82	XYLB	19.407	19.407	19.407	17	17	17	0.0792757969867784	1	0.712902162076884	0.712902162076884	0.712905665794625	0.666666666666667	12
3-Multi	83	ZDHHC17	7.001	7.001	7.001	8	8	8	0.0573601173611559	1	0.0481995467020907	0.0481995467020907	0.048220016464908	0.666666666666667	6
3-Multi	84	CD36	1.188	1.188	1.188	2	2	2	0.0381208921185935	1	5.01150125189939e-17	5.01150125189939e-17	1.90284248371309e-05	0.666666666666667	1
3-Multi	85	CDYL2	2.761	2.761	2.761	4	4	4	0.0460145419182539	1	0.0455110644162152	0.0455110644162152	0.0455298298894195	1	2
3-Multi	86	CSGALNACT1	2.254	2.254	2.254	3	3	3	0.0364809504632232	1	0.00525244421445047	0.00525244421445047	0.00527176712861901	0.666666666666667	2
3-Multi	87	C20orf96	0.619	0.619	0.619	1	1	1	0.0445881921660767	1	3.00341828644855e-17	3.00341828644855e-17	1.8604384124147e-05	0.333333333333333	1
3-Multi	88	ANKFN1	1.163	1.163	1.163	2	2	2	0.0429332939208584	1	3.08579746881343e-17	3.08579746881343e-17	1.93402761920016e-05	0.333333333333333	1
3-Multi	89	BMPER	1.279	1.279	1.279	2	2	2	0.0496511001000233	1	3.00779177134551e-17	3.00779177134551e-17	1.88710636431134e-05	0.333333333333333	1
3-Multi	90	KIR2DL3	0.644	0.644	0.644	1	1	1	0.0311414985110697	1	3.00636715439512e-17	3.00636715439512e-17	1.86327338839992e-05	0.333333333333333	1
3-Multi	91	BIVM	1.381	1.381	1.381	2	2	2	0.0328243940291533	1	-1.57293020393238e-17	-1.57293020393238e-17	1.9678853966313e-05	0.666666666666667	1
3-Multi	92	BIVM-ERCC5	1.504	1.504	1.504	2	2	2	0.0348370748728939	1	0.000598577400576816	0.000598577400576816	0.000618109290581487	0.666666666666667	1
3-Multi	93	C3orf14	1.578	1.578	1.578	3	3	3	0.0590329158546058	1	2.95070803606229e-17	2.95070803606229e-17	1.94634105160714e-05	0.666666666666667	1
3-Multi	94	FOXK1	1.346	1.346	1.346	2	2	2	0.0335680800434955	1	0.000505191543932118	0.000505191543932118	0.000524637470901659	0.666666666666667	1
3-Multi	95	IGSF5	3.076	3.076	3.076	4	4	4	0.0373310245565408	1	0.0455023181112252	0.0455023181112252	0.0455211249503838	0.666666666666667	3
3-Multi	96	KCTD8	0.57	0.57	0.57	1	1	1	0.0285092491174161	1	3.07842031787976e-17	3.07842031787976e-17	1.9078358861007e-05	0.333333333333333	1
3-Multi	97	LHFPL3	0.553	0.553	0.553	1	1	1	0.0281192967079365	1	3.076143722568e-17	3.076143722568e-17	1.90573144312627e-05	0.333333333333333	1
3-Multi	98	LINGO2	2.204	2.204	2.204	4	4	4	0.0616500684440789	1	3.09779446258682e-17	3.09779446258682e-17	1.98110631584636e-05	0.666666666666667	2
3-Multi	99	LRRIQ1	0.553	0.553	0.553	1	1	1	0.0281192967079365	1	3.07614372253339e-17	3.07614372253339e-17	1.90573144312627e-05	0.333333333333333	1
3-Multi	100	PGCP	0.566	0.566	0.566	1	1	1	0.0284174956093033	1	3.0778846499102e-17	3.0778846499102e-17	1.90734072304789e-05	0.333333333333333	1
3-Multi	101	PPP4R2	1.428	1.428	1.428	2	2	2	0.0573648681707917	1	3.07931783878948e-17	3.07931783878948e-17	1.93932953191015e-05	0.666666666666667	1
3-Multi	102	PTPN20B	0.606	0.606	0.606	1	1	1	0.0293350306904318	1	3.0832562683908e-17	3.0832562683908e-17	1.91229235357596e-05	0.333333333333333	1
3-Multi	103	SEMA3A	1.016	1.016	1.016	2	2	2	0.0379592371092013	1	4.37443805815609e-17	4.37443805815609e-17	1.92882756861875e-05	0.666666666666667	1
3-Multi	104	SLC25A18	0.612	0.612	0.612	1	1	1	0.0294726609526011	1	3.63990499758825e-17	3.63990499758825e-17	1.91303509815517e-05	0.333333333333333	1
3-Multi	105	STAU2	0.592	0.592	0.592	1	1	1	0.0290138934120368	1	-3.87868273248471e-17	-3.87868273248471e-17	1.91055928289114e-05	0.333333333333333	1
3-Multi	106	TECTB	0.551	0.551	0.551	1	1	1	0.0280734199538801	1	6.36430552754116e-17	6.36430552754116e-17	1.90548386159987e-05	0.333333333333333	1
3-Multi	107	TSPAN11	0.576	0.576	0.576	1	1	1	0.0286468793795854	1	4.83176115959338e-17	4.83176115959338e-17	1.90857863067991e-05	0.333333333333333	1
3-Multi	108	WWC3	0.611	0.611	0.611	1	1	1	0.029449722575573	1	4.39796206316522e-17	4.39796206316522e-17	1.91291130739197e-05	0.333333333333333	1
3-Multi	109	COG3	4.995	4.995	4.995	5	5	5	0.0446021683009151	1	3.202038162036e-17	3.202038162036e-17	2.09235236923061e-05	0.333333333333333	5
3-Multi	110	C9orf68	0.595	0.595	0.595	1	1	1	0.028836386001945	1	2.98744475981025e-17	2.98744475981025e-17	1.87659641840628e-05	0.333333333333333	1
3-Multi	111	KIAA1217	1.107	1.107	1.107	2	2	2	0.0583731185792764	1	1.61598861383984e-17	1.61598861383984e-17	1.89610372008646e-05	0.666666666666667	1
3-Multi	112	NT5C3	1.531	1.531	1.531	2	2	2	0.0452886007280948	1	-3.07730916232977e-18	-3.07730916232977e-18	1.91932558077316e-05	0.666666666666667	1
3-Multi	113	VIT	0.576	0.576	0.576	1	1	1	0.028408422600228	1	8.21382917478342e-18	8.21382917478342e-18	1.87534078129825e-05	0.333333333333333	1
3-Multi	114	FANCE	7.781	7.781	7.781	8	8	8	0.0461305447414348	1	2.8266118058785e-16	2.8266118058785e-16	2.47335932793902e-05	0.333333333333333	8
Aggr	1	ABCB5	18.89	18.89	18.89	16	16	16	0.264789106654223	0.661951808579608	0.661951808579608	0.661951808579608	0.661952190801754	0	22
Aggr	2	ACACA	27.395	27.395	27.395	23	23	23	0.402860609791397	0.862436269686491	0.862436269686488	0.862436269686488	0.862435989282012	0	22
Aggr	3	ANTXR2	6.052	6.052	6.052	7	7	7	0.127989961402396	0.0763468368518166	0.0763468368518166	0.0763468368518166	0.076353590523514	0	12
Aggr	4	ARHGAP42	1.426	1.426	1.426	2	2	2	0.0678005259618016	0.00603692751905492	0.00603692751905443	0.00603692751905443	0.00604279181516931	0	4
Aggr	5	ARL5B	10.056	10.056	10.056	12	12	12	0.155272464381795	0.359820632413626	0.359820632413625	0.359820632413625	0.359823666169941	0	22
Aggr	6	ASCC1	8.059	8.059	8.059	8	8	8	0.170657045185878	0.0490635856032067	0.0490635856032063	0.0490635856032063	0.0490719538946711	0	12
Aggr	7	ATP8B4	20.51	20.51	20.51	16	16	16	0.299750191003333	0.643761236186305	0.643761236186306	0.643761236186306	0.64376311597008	0	22
Aggr	8	C18orf1	0.619	0.619	0.619	1	1	1	0.145657384481167	1.47185206027325e-16	1.02990533843437e-17	1.02990533843437e-17	5.52847879720595e-06	0	4
Aggr	9	C4orf22	1.862	1.862	1.862	3	3	3	0.159601134895394	0.00039912074426471	0.000399120744264821	0.000399120744264821	0.000405050268631112	0	6
Aggr	10	CADPS	38.611	38.611	38.611	62	62	62	1	0.374328157036279	0.374328157036276	0.374328157036276	0.374342312958784	0	22
Aggr	11	CCDC129	3.399	3.399	3.399	3	3	3	0.12153700820571	0.00785503797127782	0.00785503797127785	0.00785503797127785	0.00786162750288919	0	6
Aggr	12	CD58	2.365	2.365	2.365	3	3	3	0.067879500802977	0.0533998313625328	0.0533998313625326	0.0533998313625326	0.0534050884236314	0	6
Aggr	13	CLEC16A	1.125	1.125	1.125	2	2	2	0.0478987564897769	0.0139005427417171	0.0139005427417169	0.0139005427417169	0.0139063639395965	0	6
Aggr	14	COG1	12.065	12.065	12.065	13	13	13	0.248816137040623	0.0242372041725256	0.0242372041725255	0.0242372041725255	0.0242485261147264	0	16
Aggr	15	COG2	4.988	4.988	4.988	5	5	5	0.122875042067172	0.00174685351243072	0.00174685351243097	0.00174685351243097	0.00175452005629227	0	12
Aggr	16	COG4	4.988	4.988	4.988	5	5	5	0.122875042067172	0.00174685351243092	0.00174685351243097	0.00174685351243097	0.00175452005629227	0	12
Aggr	17	COG6	4.995	4.995	4.995	5	5	5	0.123025373426598	0.00174750221080162	0.0017475022108018	0.0017475022108018	0.00175517159548297	0	12
Aggr	18	COG8	4.995	4.995	4.995	5	5	5	0.123025373426598	0.00174750221080179	0.0017475022108018	0.0017475022108018	0.00175517159548297	0	12
Aggr	19	CSMD1	1.017	1.017	1.017	2	2	2	0.0406427604952439	0.0183323439269236	0.0183323439269235	0.0183323439269235	0.0183377043668609	0	6
Aggr	20	CTNNA2	17.509	17.509	17.509	24	24	24	0.424746539840845	0.174099012816462	0.174099012816462	0.174099012816462	0.174108490749861	0	16
Aggr	21	CYB5RL	1.699	1.699	1.699	2	2	2	0.0703769311004414	0.00796127316256212	0.00796127316256237	0.00796127316256237	0.00796725103077588	0	4
Aggr	22	DEPTOR	7.03	7.03	7.03	8	8	8	0.143519735989158	0.022974923405126	0.0229749234051255	0.0229749234051255	0.0229841872196549	0	16
Aggr	23	DIAPH2	3.037	3.037	3.037	3	3	3	0.0812967104104944	0.029350018004606	0.0293500180046059	0.0293500180046059	0.0293562570757047	0	6
Aggr	24	DSC2	5.836	5.836	5.836	7	7	7	0.10706938622362	0.180706315294029	0.180706315294028	0.180706315294028	0.180711093881097	0	14
Aggr	25	EPHA5	28.784	28.784	28.784	25	25	25	0.414106034507388	0.932049673394733	0.932049673394733	0.932049673394733	0.932049294320474	0	22
Aggr	26	ERCC2	7.214	7.214	7.214	8	8	8	0.134593843805512	0.00683619371193935	0.00683619371193932	0.00683619371193932	0.00684618680887372	0	16
Aggr	27	ERCC3	7.285	7.285	7.285	8	8	8	0.134633855541801	0.0282874616816546	0.0282874616816545	0.0282874616816545	0.0282970161093336	0	16
Aggr	28	ERCC5	8.516	8.516	8.516	10	10	10	0.164859140666446	0.0200593139273793	0.0200593139273794	0.0200593139273794	0.0200695877258313	0	16
Aggr	29	FAM104A	1.18	1.18	1.18	2	2	2	0.045690981672792	0.0128061381846392	0.0128061381846389	0.0128061381846389	0.0128121055352586	0	6
Aggr	30	FANCA	7.902	7.902	7.902	8	8	8	0.13952143917089	0.00445506607581477	0.00445506607581476	0.00445506607581476	0.00446575451115928	0	18
Aggr	31	FANCC	14.875	14.875	14.875	16	16	16	0.262657799472694	0.0263251272198495	0.0263251272198493	0.0263251272198493	0.0263392607139231	0	18
Aggr	32	FANCD2	8.241	8.241	8.241	9	9	9	0.145024928213996	0.00456196213816353	0.00456196213816377	0.00456196213816377	0.00457281748391546	0	18
Aggr	33	FANCF	8.422	8.422	8.422	9	9	9	0.148288646587052	0.00544230269498275	0.00544230269498228	0.00544230269498228	0.00545334780982277	0	18
Aggr	34	FANCG	7.858	7.858	7.858	8	8	8	0.138867391106118	0.00442051557041803	0.00442051557041803	0.00442051557041803	0.00443117026308926	0	18
Aggr	35	FANCL	7.773	7.773	7.773	8	8	8	0.137594713168518	0.00435959373391641	0.00435959373391634	0.00435959373391634	0.0043701865493651	0	18
Aggr	36	FRMPD4	8.461	8.461	8.461	9	9	9	0.131491701514314	0.342661672987423	0.342661672987423	0.342661672987423	0.34266419820767	0	20
Aggr	37	GTF2H1	6.85	6.85	6.85	7	7	7	0.128969634185507	0.00676560797414982	0.00676560797414976	0.00676560797414976	0.00677540197738546	0	16
Aggr	38	GTF2H3	6.7	6.7	6.7	7	7	7	0.126651643069057	0.00663928150881652	0.00663928150881646	0.00663928150881646	0.00664896941511529	0	16
Aggr	39	GUCY2C	17.364	17.364	17.364	16	16	16	0.255629753939618	0.632203433168398	0.632203433168397	0.632203433168397	0.632204423391447	0	22
Aggr	40	GUCY2F	15.601	15.601	15.601	16	16	16	0.241360360812914	0.520476934612908	0.520476934612907	0.520476934612907	0.520479137389336	0	22
Aggr	41	HDC	9.881	9.881	9.881	12	12	12	0.176490811772788	0.140353109669268	0.140353109669268	0.140353109669268	0.14036056673391	0	16
Aggr	42	IL31RA	2.202	2.202	2.202	2	2	2	0.0629125330954844	0.0510645339768263	0.0510645339768263	0.0510645339768263	0.0510705614799956	0	6
Aggr	43	KRIT1	1.498	1.498	1.498	2	2	2	0.114911122195003	0.000572482955882179	0.000572482955882352	0.000572482955882352	0.000578306328657734	0	6
Aggr	44	LRRC8E	8.18	8.18	8.18	10	10	10	0.16078495368517	0.0616263845778963	0.061626384577896	0.061626384577896	0.0616354617383156	0	16
Aggr	45	MEIS2	5.6	5.6	5.6	6	6	6	0.123073156249523	0.0300635664660336	0.0300635664660329	0.0300635664660329	0.0300715488647018	0	12
Aggr	46	NARS2	23.053	23.053	23.053	19	19	19	0.318183084221151	0.825868076988466	0.825868076988467	0.825868076988467	0.8258672778452	0	22
Aggr	47	NEGR1	7.233	7.233	7.233	8	8	8	0.14700344097706	0.0189386530934532	0.0189386530934528	0.0189386530934528	0.018947919478204	0	16
Aggr	48	NOL4	2.37	2.37	2.37	2	2	2	0.0669205224120909	0.0174648158696647	0.017464815869665	0.017464815869665	0.0174712838604109	0	6
Aggr	49	NTNG1	7.593	7.593	7.593	9	9	9	0.151238196536924	0.039150556582442	0.0391505565824414	0.0391505565824414	0.0391595930889079	0	16
Aggr	50	NXPH1	2.438	2.438	2.438	2	2	2	0.0910205091210195	0.0131441693991897	0.01314416939919	0.01314416939919	0.0131505239177463	0	6
Aggr	51	PCDH15	9.98	9.98	9.98	10	10	10	0.193136642096175	0.14537837697231	0.145378376972309	0.145378376972309	0.145385771291693	0	12
Aggr	52	PDE4B	10.317	10.317	10.317	12	12	12	0.19662467543601	0.233376485976798	0.233376485976797	0.233376485976797	0.233381689471216	0	16
Aggr	53	PDS5A	2.208	2.208	2.208	3	3	3	0.0572735434261182	0.0191590857518516	0.0191590857518518	0.0191590857518518	0.0191652825521325	0	8
Aggr	54	PIP4K2A	18.401	18.401	18.401	17	17	17	0.268295024578318	0.658812446487763	0.658812446487764	0.658812446487764	0.658812862917396	0	22
Aggr	55	POLA1	11.396	11.396	11.396	14	14	14	0.210140584570237	0.103415990883036	0.103415990883035	0.103415990883035	0.103425976850584	0	16
Aggr	56	POLA2	5.396	5.396	5.396	6	6	6	0.11658805578745	0.0100467052496445	0.0100467052496444	0.0100467052496444	0.0100554570262547	0	12
Aggr	57	PPM1D	8.148	8.148	8.148	9	9	9	0.16845172831586	0.139734101270501	0.1397341012705	0.1397341012705	0.13974114635729	0	14
Aggr	58	PPM1E	5.206	5.206	5.206	7	7	7	0.113107788771628	0.0874430340766454	0.0874430340766452	0.0874430340766452	0.087449253422416	0	12
Aggr	59	PRIM1	4.909	4.909	4.909	5	5	5	0.0998912766181805	0.00976078936927941	0.00976078936927946	0.00976078936927946	0.00976943340983488	0	12
Aggr	60	PRKG1	33.789	33.789	33.789	26	26	26	0.490657164999694	1	1	1	1	0	22
Aggr	61	PTPN20A	1.018	1.018	1.018	2	2	2	0.0424293992693641	0.0159326121778517	0.0159326121778517	0.0159326121778517	0.0159384327813515	0	6
Aggr	62	PTPRG	5.572	5.572	5.572	7	7	7	0.127672911535259	0.0585237978281142	0.0585237978281141	0.0585237978281141	0.0585307062108892	0	12
Aggr	63	RARB	3.009	3.009	3.009	4	4	4	0.0749410859557225	0.0377829818204099	0.0377829818204094	0.0377829818204094	0.0377893198373648	0	10
Aggr	64	RASGRF2	3.344	3.344	3.344	3	3	3	0.0774190194342513	0.0619747490523516	0.0619747490523518	0.0619747490523518	0.0619805399583578	0	6
Aggr	65	RBM26	10.899	10.899	10.899	12	12	12	0.16762511019535	0.382294533275945	0.382294533275945	0.382294533275945	0.382297427515465	0	22
Aggr	66	RBMS3	16.821	16.821	16.821	14	14	14	0.243344973870056	0.586896159097652	0.586896159097652	0.586896159097652	0.586897620923136	0	22
Aggr	67	RET	17.906	17.906	17.906	21	21	21	0.284136588253909	0.512388100534684	0.512388100534683	0.512388100534683	0.51239160117136	0	22
Aggr	68	RPA1	16.22	16.22	16.22	17	17	17	0.277065730999977	0.0158865653131814	0.0158865653131813	0.0158865653131813	0.0159015639697749	0	18
Aggr	69	RPA2	16.012	16.012	16.012	17	17	17	0.273817930133436	0.0156432767203	0.0156432767203001	0.0156432767203001	0.0156581609752978	0	18
Aggr	70	RPA3	15.598	15.598	15.598	18	18	18	0.299890287008444	0.0313415605723774	0.0313415605723778	0.0313415605723778	0.0313550150418766	0	16
Aggr	71	SMC6	17.384	17.384	17.384	21	21	21	0.281402895261999	0.464749296974041	0.46474929697404	0.46474929697404	0.464753867316308	0	22
Aggr	72	SOX6	8.024	8.024	8.024	8	8	8	0.164613151516302	0.0542168877517586	0.0542168877517583	0.0542168877517583	0.0542254421080269	0	12
Aggr	73	STXBP6	10.351	10.351	10.351	12	12	12	0.170827947112161	0.334991136023909	0.334991136023908	0.334991136023908	0.33499468158336	0	20
Aggr	74	TEX14	14.614	14.614	14.614	16	16	16	0.227148379537801	0.47798992043413	0.47798992043413	0.47798992043413	0.477992525997142	0	22
Aggr	75	TMC1	3.702	3.702	3.702	4	4	4	0.0986670077106186	0.021323553559359	0.0213235535593587	0.0213235535593587	0.0213303881286532	0	8
Aggr	76	TPST1	4.602	4.602	4.602	5	5	5	0.101166863851986	0.100714580642361	0.100714580642361	0.100714580642361	0.100720091977846	0	10
Aggr	77	TRIO	14.656	14.656	14.656	14	14	14	0.231524974205177	0.451888035048863	0.451888035048862	0.451888035048862	0.451891147855592	0	22
Aggr	78	TRPM3	3.972	3.972	3.972	4	4	4	0.107324647612519	0.0112862152690906	0.0112862152690903	0.0112862152690903	0.0112930747039161	0	8
Aggr	79	TTC17	7.086	7.086	7.086	8	8	8	0.14474360127404	0.0240913677528335	0.0240913677528329	0.0240913677528329	0.0241006631729687	0	16
Aggr	80	WAPAL	8.05	8.05	8.05	9	9	9	0.16586009076036	0.0244129717187985	0.0244129717187982	0.0244129717187982	0.0244225673987166	0	16
Aggr	81	WBSCR17	3.806	3.806	3.806	5	5	5	0.0946719433971834	0.0517403139145898	0.0517403139145897	0.0517403139145897	0.0517462433892671	0	10
Aggr	82	XYLB	19.407	19.407	19.407	17	17	17	0.274238195111301	0.670713397436061	0.670713397436061	0.670713397436061	0.670714066702648	0	22
Aggr	83	ZDHHC17	7.001	7.001	7.001	8	8	8	0.151281111790904	0.0633771542177084	0.0633771542177078	0.0633771542177078	0.0633845434257567	0	10
Aggr	84	CD36	1.188	1.188	1.188	2	2	2	0.0415136031702674	0.0345297040484433	0.0345297040484433	0.0345297040484433	0.0345350010290543	0	6
Aggr	85	CDYL2	2.761	2.761	2.761	4	4	4	0.0641636854243587	0.0928634248508502	0.0928634248508501	0.0928634248508501	0.0928686920794567	0	10
Aggr	86	CSGALNACT1	2.254	2.254	2.254	3	3	3	0.0666085763743825	0.0115910238561889	0.0115910238561889	0.0115910238561889	0.0115971451737354	0	8
Aggr	87	C20orf96	0.619	0.619	0.619	1	1	1	0.145657384481167	5.21236058382409e-17	1.02990533843437e-17	1.02990533843437e-17	5.52847879720595e-06	0	4
Aggr	88	ANKFN1	1.163	1.163	1.163	2	2	2	0.076228671509989	0.0125314891702325	0.0125314891702323	0.0125314891702323	0.0125373620544249	0	6
Aggr	89	BMPER	1.279	1.279	1.279	2	2	2	0.110234234226552	3.4685619182287e-05	3.46856191826422e-05	3.46856191826422e-05	4.04431574117177e-05	0	6
Aggr	90	KIR2DL3	0.644	0.644	0.644	1	1	1	0.0687689413143547	1.43988309199807e-05	1.43988309199512e-05	1.43988309199512e-05	1.99493763052212e-05	0	4
Aggr	91	BIVM	1.381	1.381	1.381	2	2	2	0.0478029562407595	0.0130822868591673	0.0130822868591674	0.0130822868591674	0.0130884139621616	0	6
Aggr	92	BIVM-ERCC5	1.504	1.504	1.504	2	2	2	0.0497229203775099	0.0138038597577602	0.0138038597577597	0.0138038597577597	0.013810214891838	0	6
Aggr	93	C3orf14	1.578	1.578	1.578	2	2	2	0.0551888940977832	0.0233421802344872	0.0233421802344871	0.0233421802344871	0.0233483112312307	0	6
Aggr	94	FOXK1	1.346	1.346	1.346	2	2	2	0.0470614310194466	0.0132574606625911	0.0132574606625908	0.0132574606625908	0.0132637016257226	0	6
Aggr	95	IGSF5	3.076	3.076	3.076	4	4	4	0.0716246745746085	0.0562971707185716	0.0562971707185718	0.0562971707185718	0.056303143045728	0	10
Aggr	96	KCTD8	0.57	0.57	0.57	1	1	1	0.03439684522106	0.0119526558615478	0.0119526558615476	0.0119526558615476	0.0119583251183548	0	4
Aggr	97	LHFPL3	0.553	0.553	0.553	1	1	1	0.0340225995397775	0.0115961731428698	0.0115961731428698	0.0115961731428698	0.0116018324835753	0	4
Aggr	98	LINGO2	2.204	2.204	2.204	4	4	4	0.0664075187995219	0.0559388195096078	0.0559388195096076	0.0559388195096076	0.0559443665452219	0	8
Aggr	99	LRRIQ1	0.553	0.553	0.553	1	1	1	0.0340225995397775	0.0115961731428697	0.0115961731428698	0.0115961731428698	0.0116018324835753	0	4
Aggr	100	PGCP	0.566	0.566	0.566	1	1	1	0.0343087874136994	0.0118687775747997	0.0118687775747999	0.0118687775747999	0.0118744444984067	0	4
Aggr	101	PPP4R2	1.428	1.428	1.428	2	2	2	0.090902679588173	0.0117079844424004	0.0117079844424005	0.0117079844424005	0.0117139299724564	0	6
Aggr	102	PTPN20B	0.606	0.606	0.606	1	1	1	0.0351893654873054	0.0127075604422769	0.0127075604422769	0.0127075604422769	0.0127132506978878	0	4
Aggr	103	SEMA3A	1.016	1.016	1.016	2	2	2	0.040056334818854	0.0345834128650388	0.0345834128650391	0.0345834128650391	0.0345888634422148	0	6
Aggr	104	SLC25A18	0.612	0.612	0.612	1	1	1	0.0353214521983463	0.0128333778723986	0.0128333778723985	0.0128333778723985	0.01283907162781	0	4
Aggr	105	STAU2	0.592	0.592	0.592	1	1	1	0.0348811631615434	0.0124139864386601	0.01241398643866	0.01241398643866	0.0124196685280694	0	4
Aggr	106	TECTB	0.551	0.551	0.551	1	1	1	0.0339785706360973	0.0115542339994962	0.011554233999496	0.011554233999496	0.0115598921736013	0	4
Aggr	107	TSPAN11	0.576	0.576	0.576	1	1	1	0.0345289319321009	0.0120784732916695	0.0120784732916691	0.0120784732916691	0.012084146048277	0	4
Aggr	108	WWC3	0.611	0.611	0.611	1	1	1	0.0352994377465062	0.0128124083007112	0.0128124083007115	0.0128124083007115	0.0128181014728229	0	4
Aggr	109	COG3	4.995	4.995	4.995	5	5	5	0.123025373426598	0.00174750221080141	0.0017475022108018	0.0017475022108018	0.00175517159548296	0	12
Aggr	110	C9orf68	0.595	0.595	0.595	1	1	1	0.0341174729714217	0.00580297017054646	0.00580297017054683	0.00580297017054683	0.00580856482656928	0	4
Aggr	111	KIAA1217	1.107	1.107	1.107	2	2	2	0.0406027400703647	0.0242373184769898	0.0242373184769901	0.0242373184769901	0.0242427493628044	0	6
Aggr	112	NT5C3	1.531	1.531	1.531	2	2	2	0.0494394047817907	0.0179202862593171	0.0179202862593172	0.0179202862593172	0.0179260411995689	0	6
Aggr	113	VIT	0.576	0.576	0.576	1	1	1	0.033725694079513	0.00561766524073113	0.00561766524073103	0.00561766524073103	0.00562325166192124	0	4
Aggr	114	FANCE	7.781	7.781	7.781	8	8	8	0.137715637186953	0.0043678789657928	0.00436787896579263	0.00436787896579263	0.00437847762192655	0	18
