# Supplementary material for: The Genome Conformation As an Integrator of Multi-Omic Data: The Example of Damage Spreading in Cancer
Source: Front Genet. 2016 Nov 15;7:194. doi: 10.3389/fgene.2016.00194 (PMC5108817; doi:10.3389/fgene.2016.00194)
Supplement: Supplementary file 2 [file Table2.CSV]

Layer	Node	Label	Strength	StrengthIn	StrengthOut	Degree	DegreeIn	DegreeOut	PageRank	Eigenvector	Hub	Authority	Katz	Multiplexity	Kcore
1-Multi	1	A1CF	2.5	2.5	2.5	3	3	3	0.0319396873490719	1	0.000103201149046137	0.000103201149046137	0.000119671126691985	0.666666666666667	2
1-Multi	2	ABCA10	23.047	23.047	23.047	15	15	15	0.05268661663789	1	0.404257670361614	0.404257670361614	0.40427189740666	0.666666666666667	16
1-Multi	3	ABCA13	14.654	14.654	14.654	11	11	11	0.0430864758878824	1	0.188067291063234	0.188067291063234	0.188083639331769	0.666666666666667	13
1-Multi	4	ABCB4	10.753	10.753	10.753	9	9	9	0.0386816141526801	1	0.125766016565492	0.125766016565492	0.125782762781347	1	9
1-Multi	5	ACAP2	2.457	2.457	2.457	3	3	3	0.0261520348246033	1	0.0214832540891171	0.0214832540891171	0.0214992938958926	0.666666666666667	2
1-Multi	6	ACYP2	14.429	14.429	14.429	9	9	9	0.045814075677822	1	0.121631116655518	0.121631116655518	0.121648863348848	0.666666666666667	10
1-Multi	7	ADAM22	14.617	14.617	14.617	12	12	12	0.0597614009552499	1	0.0328916451735148	0.0328916451735148	0.0329118465349812	1	9
1-Multi	8	ADAMTS9	12.909	12.909	12.909	10	10	10	0.0478807822546886	1	0.0325002772357689	0.0325002772357689	0.0325199910319002	0.666666666666667	9
1-Multi	9	ADARB1	3.485	3.485	3.485	4	4	4	0.0435692538968133	1	-3.83961310303558e-17	-3.83961310303558e-17	1.67946304686287e-05	0.666666666666667	3
1-Multi	10	AGMO	12.93	12.93	12.93	13	13	13	0.0640288643942858	1	0.0491706410610001	0.0491706410610001	0.0491903438755473	1	8
1-Multi	11	AGTPBP1	8.965	8.965	8.965	6	6	6	0.0389896756885853	1	0.0111438517816508	0.0111438517816508	0.0111624641554612	0.666666666666667	8
1-Multi	12	AKR1E2	5.3	5.3	5.3	6	6	6	0.0442805421649728	1	0.000524263865448071	0.000524263865448071	0.000541469107957276	0.666666666666667	4
1-Multi	13	AKT1	31.692	31.692	31.692	35	35	35	0.157216695065848	1	-1.41015745079323e-16	-1.41015745079323e-16	2.60243522383038e-05	0.333333333333333	7
1-Multi	14	ANGPT1	7.755	7.755	7.755	9	9	9	0.0484027271219032	1	-8.3966553446655e-17	-8.3966553446655e-17	1.93236026729972e-05	0.666666666666667	7
1-Multi	15	AR	22.51	22.51	22.51	24	24	24	0.116602956552456	1	0.00242571540323012	0.00242571540323012	0.00244834578907559	1	6
1-Multi	16	ARHGAP21	6.301	6.301	6.301	6	6	6	0.0411311425161293	1	0.0781320616499166	0.0781320616499166	0.0781473389613698	0.666666666666667	3
1-Multi	17	ARHGAP44	3.417	3.417	3.417	4	4	4	0.0322464205850474	1	0.00400282319946598	0.00400282319946598	0.00401953321804014	1	2
1-Multi	18	ARRB1	14.265	14.265	14.265	16	16	16	0.070681377000274	1	0.0327225091384568	0.0327225091384568	0.0327422172452231	1	5
1-Multi	19	ATG12	2.665	2.665	2.665	3	3	3	0.026075211012547	1	-1.82115873502838e-17	-1.82115873502838e-17	1.65348683810623e-05	0.333333333333333	2
1-Multi	20	ATP10B	20.091	20.091	20.091	15	15	15	0.0502429136692924	1	0.329292164093086	0.329292164093086	0.329306629841804	0.666666666666667	15
1-Multi	21	ATP2B3	13.624	13.624	13.624	11	11	11	0.0510948658313408	1	0.0904760684289824	0.0904760684289824	0.0904941082873705	0.666666666666667	7
1-Multi	22	ATP5J2	2.411	2.411	2.411	2	2	2	0.0236141219823859	1	0.00856686711318073	0.00856686711318073	0.00858343910370483	0.666666666666667	2
1-Multi	23	ATP8A2	25.58	25.58	25.58	16	16	16	0.0695021559978901	1	0.419779208752305	0.419779208752305	0.419793710673444	0.666666666666667	16
1-Multi	24	ATXN7	4.891	4.891	4.891	6	6	6	0.0397536188291142	1	-5.54517829853498e-17	-5.54517829853498e-17	1.73083318971132e-05	0.666666666666667	3
1-Multi	25	BCAR1	13.395	13.395	13.395	15	15	15	0.0652148014700794	1	-3.95690668159381e-17	-3.95690668159381e-17	2.09931963715202e-05	0.333333333333333	7
1-Multi	26	BCAS3	6.97	6.97	6.97	9	9	9	0.0633176542734089	1	0.00760937794364144	0.00760937794364144	0.00762699102843005	1	3
1-Multi	27	BMP2K	27.272	27.272	27.272	25	25	25	0.0588502060699665	1	0.700604904186489	0.700604904186489	0.700608770488717	0.666666666666667	17
1-Multi	28	BMPR1B	24.502	24.502	24.502	20	20	20	0.062602512765657	1	0.605034288668072	0.605034288668072	0.605038558958801	1	17
1-Multi	29	BNC2	14.337	14.337	14.337	16	16	16	0.0447782143626859	1	0.0576622941338917	0.0576622941338917	0.0576839090297264	0.666666666666667	13
1-Multi	30	BRIP1	38.984	38.984	38.984	34	34	34	0.085660101950988	1	0.602787634430081	0.602787634430081	0.60280219190421	0.666666666666667	16
1-Multi	31	C11orf57	1.405	1.405	1.405	2	2	2	0.0414764087908593	1	-3.19840026794516e-17	-3.19840026794516e-17	1.6237783999136e-05	0.666666666666667	1
1-Multi	32	C1GALT1	3.353	3.353	3.353	4	4	4	0.0502627824705547	1	0.00261168313065247	0.00261168313065247	0.00262841189610495	1	3
1-Multi	33	C6orf97	7.739	7.739	7.739	12	12	12	0.142448998974156	1	-3.62387144510573e-17	-3.62387144510573e-17	1.76808654492229e-05	0.333333333333333	2
1-Multi	34	CACNA2D1	5.246	5.246	5.246	6	6	6	0.0464845912264238	1	0.00403183536937224	0.00403183536937224	0.00404936980233505	1	3
1-Multi	35	CACNB2	9.906	9.906	9.906	8	8	8	0.0596199715154561	1	0.00757851957241535	0.00757851957241535	0.0075968888476712	1	6
1-Multi	36	CACNG2	4.951	4.951	4.951	6	6	6	0.0623439824831771	1	-4.22588051013536e-17	-4.22588051013536e-17	1.71843949853449e-05	0.666666666666667	2
1-Multi	37	CALN1	22.878	22.878	22.878	16	16	16	0.0581962619572219	1	0.19323544159829	0.19323544159829	0.193257893915614	0.666666666666667	14
1-Multi	38	CAPZA2	1.273	1.273	1.273	2	2	2	0.045256673468905	1	-4.57298825564903e-18	-4.57298825564903e-18	1.6036217323099e-05	0.333333333333333	1
1-Multi	39	CDH12	16.397	16.397	16.397	16	16	16	0.0473732092234593	1	0.133764712424751	0.133764712424751	0.133785630603063	0.666666666666667	13
1-Multi	40	CHD6	41.871	41.871	41.871	32	32	32	0.0842297571383857	1	0.662104902399179	0.662104902399179	0.662119090158222	1	16
1-Multi	41	CRK	12.086	12.086	12.086	13	13	13	0.0585332662842302	1	-4.85642957096566e-17	-4.85642957096566e-17	2.06979856238039e-05	0.333333333333333	7
1-Multi	42	CSF1R	43.423	43.423	43.423	36	36	36	0.118477203083618	1	0.73762009014137	0.73762009014137	0.737626371389936	1	17
1-Multi	43	CTNND2	8.033	8.033	8.033	9	9	9	0.0497090209454725	1	0.0134658092533689	0.0134658092533689	0.0134837326063505	1	5
1-Multi	44	CUL9	17.233	17.233	17.233	17	17	17	0.067364850743032	1	0.0881583531667291	0.0881583531667291	0.088176793527126	0.666666666666667	8
1-Multi	45	CUX1	4.298	4.298	4.298	5	5	5	0.0465841104855744	1	7.82420097917741e-06	7.82420097917741e-06	2.47926644249655e-05	1	2
1-Multi	46	DAB1	2.581	2.581	2.581	3	3	3	0.0297929178333287	1	-3.06459306002956e-17	-3.06459306002956e-17	1.68957640645667e-05	0.666666666666667	2
1-Multi	47	DACH1	3.169	3.169	3.169	4	4	4	0.0387250045613939	1	-5.20396798798505e-17	-5.20396798798505e-17	1.69657653969454e-05	0.666666666666667	2
1-Multi	48	DCC	4.417	4.417	4.417	5	5	5	0.0401651307503202	1	-4.74031614821144e-17	-4.74031614821144e-17	1.75381596533307e-05	0.666666666666667	3
1-Multi	49	DDHD1	1.597	1.597	1.597	2	2	2	0.0243398570843659	1	0.000285380718296782	0.000285380718296782	0.000301782233288299	0.666666666666667	1
1-Multi	50	DGKB	47.555	47.555	47.555	28	28	28	0.108395901449124	1	1	1	1	1	17
1-Multi	51	DGKI	32.514	32.514	32.514	28	28	28	0.128671410027887	1	0.581678754549965	0.581678754549965	0.581685498170849	1	17
1-Multi	52	DRD2	7.69	7.69	7.69	8	8	8	0.0527461491817018	1	0.00320037964877949	0.00320037964877949	0.00321853616592943	1	4
1-Multi	53	DTNA	22.534	22.534	22.534	19	19	19	0.0598810042782488	1	0.10496403120055	0.10496403120055	0.104988331793244	0.666666666666667	14
1-Multi	54	DYNC1I1	1.464	1.464	1.464	2	2	2	0.0276727468904815	1	4.30291251202562e-06	4.30291251202562e-06	2.06571993618597e-05	0.666666666666667	1
1-Multi	55	ECT2L	7.562	7.562	7.562	9	9	9	0.0996766645684034	1	0.000107925336469104	0.000107925336469104	0.000125464352819376	0.666666666666667	3
1-Multi	56	EGFR	22.294	22.294	22.294	24	24	24	0.118813094334541	1	-1.13968281634771e-16	-1.13968281634771e-16	2.32533910822811e-05	0.333333333333333	7
1-Multi	57	EIF4EBP1	7.752	7.752	7.752	8	8	8	0.0394604443100194	1	-6.21683075824055e-17	-6.21683075824055e-17	1.87054572351068e-05	0.333333333333333	7
1-Multi	58	EPHB1	20.953	20.953	20.953	19	19	19	0.0593516077996257	1	0.453525611819241	0.453525611819241	0.453534200609023	1	16
1-Multi	59	ERC2	3.218	3.218	3.218	4	4	4	0.0582771286625753	1	-3.27137417535734e-17	-3.27137417535734e-17	1.67222287450404e-05	0.666666666666667	1
1-Multi	60	ESR1	30.526	30.526	30.526	38	38	38	0.256471731463148	1	0.00220401937217001	0.00220401937217001	0.0022296049124242	1	7
1-Multi	61	ETHE1	11.934	11.934	11.934	11	11	11	0.0414947082287092	1	0.056202767236357	0.056202767236357	0.0562223758337695	0.666666666666667	9
1-Multi	62	EXT1	8.017	8.017	8.017	9	9	9	0.0677946183690832	1	0.0107575670747283	0.0107575670747283	0.0107756244087102	1	4
1-Multi	63	EYA3	8.089	8.089	8.089	8	8	8	0.047197448619234	1	0.000859716533429357	0.000859716533429357	0.000878129018770131	1	6
1-Multi	64	EYA4	11.599	11.599	11.599	11	11	11	0.0588687057020284	1	0.00146003647707155	0.00146003647707155	0.00147959213560365	1	6
1-Multi	65	EYS	15.619	15.619	15.619	15	15	15	0.0610848901169235	1	0.0573960149579721	0.0573960149579721	0.0574151629434453	0.666666666666667	7
1-Multi	66	FAM120A	3.306	3.306	3.306	4	4	4	0.0416796112690418	1	-2.55817245242932e-17	-2.55817245242932e-17	1.66547357726284e-05	0.666666666666667	3
1-Multi	67	FAM168A	1.538	1.538	1.538	2	2	2	0.0247346639249665	1	-3.87551455346042e-17	-3.87551455346042e-17	1.65378024532567e-05	0.666666666666667	1
1-Multi	68	FAR1	7.081	7.081	7.081	6	6	6	0.035209184880259	1	0.0051661230569864	0.0051661230569864	0.00518406898789605	0.666666666666667	8
1-Multi	69	FGD6	6.088	6.088	6.088	7	7	7	0.0427273270841307	1	0.00283805801491616	0.00283805801491616	0.00285558548057239	0.666666666666667	4
1-Multi	70	FHIT	1.414	1.414	1.414	2	2	2	0.0233345699590002	1	-4.99699899204013e-17	-4.99699899204013e-17	1.66676008644531e-05	0.666666666666667	1
1-Multi	71	FKBP1A	6.927	6.927	6.927	8	8	8	0.0382087483696231	1	-5.66239528780175e-17	-5.66239528780175e-17	1.82611822201157e-05	0.333333333333333	7
1-Multi	72	FNDC3B	1.48	1.48	1.48	2	2	2	0.0418398823031538	1	-3.33776310935035e-17	-3.33776310935035e-17	1.63502982599069e-05	0.666666666666667	1
1-Multi	73	FOXO3	20.175	20.175	20.175	21	21	21	0.107201313466043	1	0.000121867482362491	0.000121867482362491	0.000144132035595839	1	7
1-Multi	74	FSHR	6.199	6.199	6.199	6	6	6	0.0426908440024394	1	0.00137812105041455	0.00137812105041455	0.00139568285382882	0.666666666666667	4
1-Multi	75	FSTL5	5.157	5.157	5.157	6	6	6	0.0322741722783992	1	0.00402948900120746	0.00402948900120746	0.00404700317339935	0.666666666666667	5
1-Multi	76	FXN	9.167	9.167	9.167	8	8	8	0.0431959963463781	1	0.011524680095742	0.011524680095742	0.0115433141950962	0.666666666666667	8
1-Multi	77	FXR1	5.011	5.011	5.011	6	6	6	0.0653204731552874	1	0.00147265968581082	0.00147265968581082	0.00148969149182149	1	2
1-Multi	78	FYN	33.437	33.437	33.437	35	35	35	0.134579067445573	1	0.186103428621706	0.186103428621706	0.186124088229981	1	9
1-Multi	79	GABRA4	7.343	7.343	7.343	8	8	8	0.0398294324105085	1	0.0279063273382535	0.0279063273382535	0.0279235311071892	0.666666666666667	6
1-Multi	80	GALNTL2	1.681	1.681	1.681	2	2	2	0.0437631860291111	1	-4.0093334717073e-17	-4.0093334717073e-17	1.63781510984756e-05	0.666666666666667	1
1-Multi	81	GLTP	1.618	1.618	1.618	2	2	2	0.0419670090284911	1	-3.62933239752774e-17	-3.62933239752774e-17	1.63214043679443e-05	0.666666666666667	2
1-Multi	82	GPC3	49.45	49.45	49.45	36	36	36	0.123325868923564	1	0.987903996605272	0.987903996605272	0.987907315017892	1	17
1-Multi	83	GRB2	24.311	24.311	24.311	26	26	26	0.108373443182713	1	0.0279664830850321	0.0279664830850321	0.0279901314276326	1	7
1-Multi	84	GRIK2	9.433	9.433	9.433	10	10	10	0.0550856314494263	1	0.00847576932541415	0.00847576932541415	0.00849406426993636	1	6
1-Multi	85	GRM1	4.337	4.337	4.337	5	5	5	0.0417531739345879	1	0.000614208043606259	0.000614208043606259	0.000631181082782285	1	2
1-Multi	86	GRM7	20.623	20.623	20.623	20	20	20	0.0824477065524839	1	0.104434672812625	0.104434672812625	0.104456129220826	1	13
1-Multi	87	HEATR6	3.323	3.323	3.323	4	4	4	0.0425482101370801	1	-4.34266730823087e-17	-4.34266730823087e-17	1.68064340811721e-05	0.666666666666667	3
1-Multi	88	HSD17B6	4.835	4.835	4.835	6	6	6	0.0469414167683182	1	1.91820782124031e-05	1.91820782124031e-05	3.62913104222524e-05	1	2
1-Multi	89	IFT27	24.026	24.026	24.026	16	16	16	0.0556530390341604	1	0.381702183252027	0.381702183252027	0.381717347295406	0.666666666666667	16
1-Multi	90	IGF2BP2	1.335	1.335	1.335	2	2	2	0.0408811908887609	1	-1.55840506665936e-17	-1.55840506665936e-17	1.61196592049659e-05	0.666666666666667	1
1-Multi	91	IKZF1	5.064	5.064	5.064	6	6	6	0.0465802179887714	1	0.000101082071555634	0.000101082071555634	0.000118440030643296	1	2
1-Multi	92	IL15RA	4.269	4.269	4.269	5	5	5	0.0345828384719824	1	0.0160587411172186	0.0160587411172186	0.0160753257622701	1	2
1-Multi	93	IMMP2L	57.91	57.91	57.91	94	94	94	1	1	0.0204883576143463	0.0204883576143463	0.0205169411260211	0.666666666666667	3
1-Multi	94	IRF2	7.012	7.012	7.012	6	6	6	0.0446710107978545	1	0.000125954043448249	0.000125954043448249	0.000143846018561823	0.666666666666667	5
1-Multi	95	JAK1	19.123	19.123	19.123	20	20	20	0.0837635532706996	1	0.144734478425859	0.144734478425859	0.144752012642393	1	8
1-Multi	96	KATNA1	27.373	27.373	27.373	27	27	27	0.0630073169016555	1	0.431605051987245	0.431605051987245	0.431619431734652	0.666666666666667	16
1-Multi	97	KCNAB1	8.244	8.244	8.244	7	7	7	0.0469852778563824	1	0.00244980631874396	0.00244980631874396	0.00246784366547272	0.666666666666667	5
1-Multi	98	KCNMA1	8.643	8.643	8.643	9	9	9	0.0610513721055226	1	0.000466953069309333	0.000466953069309333	0.000485562697425043	1	5
1-Multi	99	KCNMB2	4.34	4.34	4.34	5	5	5	0.0371745865784556	1	0.00011109931922313	0.00011109931922313	0.000128034342492772	1	4
1-Multi	100	KHDRBS2	9.796	9.796	9.796	11	11	11	0.051153512625923	1	0.0115169667384749	0.0115169667384749	0.0115352078173291	0.666666666666667	5
1-Multi	101	KIAA1217	22.387	22.387	22.387	31	31	31	0.369768995953747	1	-2.55828279773371e-17	-2.55828279773371e-17	2.07972503884637e-05	0.666666666666667	3
1-Multi	102	KIAA1244	11.55	11.55	11.55	18	18	18	0.190203924621209	1	-2.38430390203267e-17	-2.38430390203267e-17	1.8398770955725e-05	0.333333333333333	3
1-Multi	103	KIF13A	9.594	9.594	9.594	8	8	8	0.0436004313699344	1	0.0800166639733852	0.0800166639733852	0.0800340489863168	0.666666666666667	10
1-Multi	104	KRIT1	2.482	2.482	2.482	3	3	3	0.0265564480686705	1	0.0349695720068822	0.0349695720068822	0.0349852734832393	0.666666666666667	2
1-Multi	105	LAMA2	41.103	41.103	41.103	61	61	61	0.579792184260905	1	0.0278741253110648	0.0278741253110648	0.0278987730748158	1	3
1-Multi	106	LAMB3	3.554	3.554	3.554	4	4	4	0.0333006340660718	1	-5.13159556382889e-17	-5.13159556382889e-17	1.71339579457174e-05	0.666666666666667	3
1-Multi	107	LATS1	21.986	21.986	21.986	21	21	21	0.0731597835997182	1	0.385985663869122	0.385985663869122	0.385995920885705	1	14
1-Multi	108	LATS2	4.804	4.804	4.804	5	5	5	0.033438695485611	1	-4.22026219576644e-17	-4.22026219576644e-17	1.71706753180728e-05	0.333333333333333	4
1-Multi	109	LMO3	25.288	25.288	25.288	17	17	17	0.0613983616085089	1	0.106813388040736	0.106813388040736	0.106839583080633	0.666666666666667	14
1-Multi	110	LMTK2	6.088	6.088	6.088	6	6	6	0.0289530105759779	1	0.147168847648267	0.147168847648267	0.14718213425123	0.666666666666667	6
1-Multi	111	LPP	23.294	23.294	23.294	22	22	22	0.0710770644375698	1	0.0764081297550042	0.0764081297550042	0.07643394940133	1	14
1-Multi	112	MAGI2	3.851	3.851	3.851	5	5	5	0.07051744005885	1	-6.51623023357182e-17	-6.51623023357182e-17	1.70612122995278e-05	1	2
1-Multi	113	MAK	29.872	29.872	29.872	27	27	27	0.0769080358890486	1	0.694902335945573	0.694902335945573	0.69490696793058	1	17
1-Multi	114	MAP2K6	33.056	33.056	33.056	29	29	29	0.0827231215545002	1	0.748215723989949	0.748215723989949	0.748219991718169	1	17
1-Multi	115	MAP3K5	10.059	10.059	10.059	11	11	11	0.0519554978884842	1	0.0567376554863821	0.0567376554863821	0.0567550460371403	1	5
1-Multi	116	MAST4	28.922	28.922	28.922	20	20	20	0.0711697456767461	1	0.750076973297977	0.750076973297977	0.750078699842899	0.666666666666667	17
1-Multi	117	MB21D2	1.519	1.519	1.519	2	2	2	0.042529996298867	1	-3.68176756028887e-17	-3.68176756028887e-17	1.63804399115011e-05	0.666666666666667	1
1-Multi	118	ME3	8.619	8.619	8.619	8	8	8	0.0467920679732983	1	0.00525568513537894	0.00525568513537894	0.00527430797556976	0.666666666666667	8
1-Multi	119	MGAT4C	2.426	2.426	2.426	2	2	2	0.0252291219200886	1	0.00503379105405473	0.00503379105405473	0.00505012633099555	0.666666666666667	2
1-Multi	120	MIPOL1	1.281	1.281	1.281	2	2	2	0.0421549343446756	1	-3.49617013359806e-17	-3.49617013359806e-17	1.63171650693017e-05	0.666666666666667	1
1-Multi	121	MLST8	8.656	8.656	8.656	9	9	9	0.0433230136771802	1	-7.8037548738214e-17	-7.8037548738214e-17	1.89438180411436e-05	0.333333333333333	7
1-Multi	122	MTOR	15.31	15.31	15.31	16	16	16	0.0726020224604547	1	-5.01453839341122e-17	-5.01453839341122e-17	2.13182293774611e-05	0.333333333333333	7
1-Multi	123	MTRF1	3.35	3.35	3.35	3	3	3	0.0370803479876527	1	0.00010832467586145	0.00010832467586145	0.000125168536411498	0.666666666666667	3
1-Multi	124	MTSS1	1.51	1.51	1.51	2	2	2	0.0241416770938143	1	-4.96618482498506e-17	-4.96618482498506e-17	1.66089653638871e-05	0.666666666666667	1
1-Multi	125	MTTP	6.232	6.232	6.232	7	7	7	0.054668564440105	1	0.0016356824256556	0.0016356824256556	0.00165299153872153	0.666666666666667	4
1-Multi	126	MYCBP2	18.646	18.646	18.646	15	15	15	0.0543984958811627	1	0.0809828708182443	0.0809828708182443	0.0810066216740739	1	14
1-Multi	127	NCOA2	9.075	9.075	9.075	10	10	10	0.0617490394654341	1	0.00140580132579226	0.00140580132579226	0.00142467644848022	1	4
1-Multi	128	NEBL	3.294	3.294	3.294	4	4	4	0.0414666712834359	1	0.0044962426951712	0.0044962426951712	0.00451288495020761	0.666666666666667	3
1-Multi	129	NEDD4L	11.601	11.601	11.601	12	12	12	0.0560181191080082	1	0.00459233521962796	0.00459233521962796	0.00461183762459398	1	6
1-Multi	130	NEK7	35.914	35.914	35.914	31	31	31	0.133316466622132	1	0.83189977310738	0.83189977310738	0.831902238652508	0.666666666666667	17
1-Multi	131	NF1	24.55	24.55	24.55	24	24	24	0.0655470483435152	1	0.421454303473886	0.421454303473886	0.421466029032856	1	16
1-Multi	132	NLGN1	8.857	8.857	8.857	8	8	8	0.0544225630421169	1	0.0465833622856546	0.0465833622856546	0.046600535841125	1	5
1-Multi	133	NME9	19.344	19.344	19.344	12	12	12	0.055184747635492	1	0.356436966304604	0.356436966304604	0.356447136879352	0.666666666666667	14
1-Multi	134	NPAS3	8.937	8.937	8.937	6	6	6	0.0560877958735407	1	1.1798999899385e-05	1.1798999899385e-05	2.99563159681449e-05	0.666666666666667	5
1-Multi	135	NRG3	5.285	5.285	5.285	6	6	6	0.0391329240965255	1	0.00345375317579647	0.00345375317579647	0.00347100617367104	1	3
1-Multi	136	NRXN3	5.029	5.029	5.029	6	6	6	0.0586118947357011	1	0.00103307193227364	0.00103307193227364	0.00105022511019902	1	2
1-Multi	137	NSMCE2	9.098	9.098	9.098	9	9	9	0.0630111037089985	1	0.010607279711214	0.010607279711214	0.0106257378873196	1	6
1-Multi	138	OPA1	20.274	20.274	20.274	17	17	17	0.0497064316436036	1	0.308521244233071	0.308521244233071	0.308537015257013	0.666666666666667	16
1-Multi	139	PARP8	8.069	8.069	8.069	6	6	6	0.044295845737226	1	0.0702367989433535	0.0702367989433535	0.0702527401390077	0.666666666666667	6
1-Multi	140	PBX3	9.741	9.741	9.741	7	7	7	0.054141449766124	1	0.000503912708197295	0.000503912708197295	0.000522582009299441	0.666666666666667	6
1-Multi	141	PCDHGB4	14.461	14.461	14.461	16	16	16	0.0422322380499355	1	0.126279944660783	0.126279944660783	0.126299610203761	0.666666666666667	13
1-Multi	142	PCOLCE2	27.473	27.473	27.473	27	27	27	0.0600229958523266	1	0.596996960825211	0.596996960825211	0.597005570206941	0.666666666666667	16
1-Multi	143	PET112	1.603	1.603	1.603	2	2	2	0.0421812975203651	1	-1.06393643724149e-17	-1.06393643724149e-17	1.61699616250117e-05	0.666666666666667	1
1-Multi	144	PHACTR1	5.277	5.277	5.277	4	4	4	0.0340179104971806	1	0.00704790442588994	0.00704790442588994	0.00706526034490387	0.666666666666667	6
1-Multi	145	PHKB	21.936	21.936	21.936	21	21	21	0.0625793122492682	1	0.37921684671698	0.37921684671698	0.379227616352812	0.666666666666667	14
1-Multi	146	PINX1	6.351	6.351	6.351	6	6	6	0.0440087241563225	1	0.0390281380897101	0.0390281380897101	0.0390444896653022	0.666666666666667	3
1-Multi	147	PKHD1	1.638	1.638	1.638	2	2	2	0.0423196417590816	1	-3.21686551840723e-17	-3.21686551840723e-17	1.63060980703902e-05	0.666666666666667	1
1-Multi	148	PKIB	5.346	5.346	5.346	5	5	5	0.0372205324096045	1	0.0252145277640625	0.0252145277640625	0.0252310654352411	0.666666666666667	3
1-Multi	149	PLCB4	7.683	7.683	7.683	9	9	9	0.0650357624771009	1	0.000331375758522273	0.000331375758522273	0.000349310818796056	1	2
1-Multi	150	PLEKHG1	4.349	4.349	4.349	4	4	4	0.0392120643493503	1	0.000111600691246449	0.000111600691246449	0.000128590672420696	0.666666666666667	3
1-Multi	151	PLOD2	10.75	10.75	10.75	10	10	10	0.0353431058523146	1	0.154211216393982	0.154211216393982	0.154227764707277	0.666666666666667	10
1-Multi	152	PNLIPRP2	9.85	9.85	9.85	11	11	11	0.0615809509525142	1	0.00795529722417634	0.00795529722417634	0.00797369783659902	0.666666666666667	5
1-Multi	153	POPDC3	1.288	1.288	1.288	2	2	2	0.0315724553488688	1	-1.68689254668445e-17	-1.68689254668445e-17	1.6119303600611e-05	0.333333333333333	1
1-Multi	154	PPM1D	8.851	8.851	8.851	7	7	7	0.047315961273051	1	0.00145607594131479	0.00145607594131479	0.00147486882813525	1	6
1-Multi	155	PRIM2	2.546	2.546	2.546	2	2	2	0.0252501384641465	1	0.0255729571391538	0.0255729571391538	0.0255889068196175	0.666666666666667	2
1-Multi	156	PTK2	44.274	44.274	44.274	35	35	35	0.122163966775624	1	0.754804944739773	0.754804944739773	0.754811342181359	1	17
1-Multi	157	PTPRG	8.87	8.87	8.87	10	10	10	0.063556628120833	1	0.00187368487252226	0.00187368487252226	0.00189225319601132	1	6
1-Multi	158	PTPRK	43.861	43.861	43.861	59	59	59	0.516267647452826	1	0.0144898271331258	0.0144898271331258	0.0145170835944365	1	6
1-Multi	159	PTPRM	12.581	12.581	12.581	11	11	11	0.0550144157313193	1	0.00282034025275994	0.00282034025275994	0.00284008018820078	0.666666666666667	6
1-Multi	160	PXN	13.745	13.745	13.745	15	15	15	0.0669540817418388	1	-9.95175062071543e-17	-9.95175062071543e-17	2.09350963179259e-05	0.333333333333333	7
1-Multi	161	RAB6B	26.396	26.396	26.396	19	19	19	0.0811167694055321	1	0.373207927458837	0.373207927458837	0.373223885987967	1	16
1-Multi	162	RAD54B	30.049	30.049	30.049	28	28	28	0.0655269758947754	1	0.48520021442979	0.48520021442979	0.485214875600068	0.666666666666667	16
1-Multi	163	RAPGEF6	5.082	5.082	5.082	6	6	6	0.0381285098580024	1	0.0238210557283032	0.0238210557283032	0.023837662756089	1	4
1-Multi	164	RARB	7.185	7.185	7.185	8	8	8	0.0478902145978509	1	0.00273042431681029	0.00273042431681029	0.00274839891848442	1	3
1-Multi	165	REPS1	22.793	22.793	22.793	22	22	22	0.06258348351336	1	0.183996684305255	0.183996684305255	0.184018231723161	0.666666666666667	14
1-Multi	166	RFWD3	10.758	10.758	10.758	12	12	12	0.0702112985868383	1	0.0562772152818646	0.0562772152818646	0.0562947066583993	1	5
1-Multi	167	RHBDD1	11.131	11.131	11.131	8	8	8	0.04306802427124	1	0.0359131329575849	0.0359131329575849	0.035932216824133	0.666666666666667	9
1-Multi	168	RICTOR	7.491	7.491	7.491	8	8	8	0.0386015216519819	1	-4.58412065993638e-17	-4.58412065993638e-17	1.86488355370321e-05	0.333333333333333	7
1-Multi	169	RIMS1	2.455	2.455	2.455	3	3	3	0.0530381664649416	1	-5.9056829639886e-18	-5.9056829639886e-18	1.63042152587609e-05	0.666666666666667	1
1-Multi	170	RIPK2	7.127	7.127	7.127	7	7	7	0.0394051676666186	1	0.105304099427702	0.105304099427702	0.105318724073918	1	5
1-Multi	171	RNF217	16.655	16.655	16.655	18	18	18	0.0806464601729243	1	0.0179590235554592	0.0179590235554592	0.0179802752952842	0.666666666666667	6
1-Multi	172	RNF38	7.191	7.191	7.191	8	8	8	0.0399932045057337	1	0.00366685737089445	0.00366685737089445	0.0036850135750751	0.666666666666667	6
1-Multi	173	ROBO2	2.597	2.597	2.597	3	3	3	0.0309849500703748	1	0.00383914187114629	0.00383914187114629	0.00385584470667652	1	1
1-Multi	174	RPS6KB1	44.666	44.666	44.666	35	35	35	0.113410625001424	1	0.782865970528476	0.782865970528476	0.782872147901746	1	17
1-Multi	175	RPTOR	9.779	9.779	9.779	10	10	10	0.047486160288291	1	-7.52888819288015e-17	-7.52888819288015e-17	1.93087909329366e-05	0.333333333333333	7
1-Multi	176	RRAGD	13.567	13.567	13.567	13	13	13	0.047087021967017	1	0.117646077574459	0.117646077574459	0.117664199566524	1	10
1-Multi	177	RSPO3	5.152	5.152	5.152	6	6	6	0.0539499448084635	1	0.0370869309893476	0.0370869309893476	0.0371032317267176	1	3
1-Multi	178	SATB1	3.455	3.455	3.455	4	4	4	0.0387068980191876	1	4.72365055514738e-06	4.72365055514738e-06	2.15864154651057e-05	1	2
1-Multi	179	SEMA6A	4.296	4.296	4.296	5	5	5	0.0308428220774516	1	0.0104010247742231	0.0104010247742231	0.0104178806869419	0.666666666666667	3
1-Multi	180	SERINC5	5.238	5.238	5.238	4	4	4	0.0331433757378081	1	0.00730656620474355	0.00730656620474355	0.00732395916618233	0.666666666666667	6
1-Multi	181	SERPINB7	3.572	3.572	3.572	4	4	4	0.0280786091260726	1	0.0602231559236761	0.0602231559236761	0.0602383351857556	0.666666666666667	3
1-Multi	182	SGPL1	5.278	5.278	5.278	6	6	6	0.0263435186881006	1	0.0977704127071435	0.0977704127071435	0.0977860187899534	0.666666666666667	5
1-Multi	183	SH3GL2	3.318	3.318	3.318	4	4	4	0.0321030050480552	1	-5.03927423157334e-17	-5.03927423157334e-17	1.70462150766814e-05	0.666666666666667	3
1-Multi	184	SHC1	14.796	14.796	14.796	16	16	16	0.0702146586434344	1	-1.23708175117851e-16	-1.23708175117851e-16	2.16963099270925e-05	0.333333333333333	7
1-Multi	185	SLC14A2	2.414	2.414	2.414	3	3	3	0.0360595498852558	1	5.77382458346792e-05	5.77382458346792e-05	7.43382654249972e-05	0.666666666666667	1
1-Multi	186	SLC22A3	1.615	1.615	1.615	2	2	2	0.0264596932194952	1	5.76663239628747e-05	5.76663239628747e-05	7.4021264007026e-05	0.666666666666667	1
1-Multi	187	SLC26A5	2.519	2.519	2.519	3	3	3	0.0298571070986357	1	0.00039311978332708	0.00039311978332708	0.000409706588709051	0.666666666666667	3
1-Multi	188	SORBS1	5.011	5.011	5.011	6	6	6	0.0446688191087638	1	0.000123265511752188	0.000123265511752188	0.000140742532586468	1	3
1-Multi	189	SOS1	15.833	15.833	15.833	17	17	17	0.0875689775670446	1	-8.35493914030664e-17	-8.35493914030664e-17	2.15287110692598e-05	0.333333333333333	7
1-Multi	190	SOX6	3.937	3.937	3.937	4	4	4	0.0398323450715281	1	5.28841554802937e-06	5.28841554802937e-06	2.25520986889443e-05	0.666666666666667	3
1-Multi	191	SRGAP3	3.493	3.493	3.493	4	4	4	0.0386480377593047	1	0.00275757912154357	0.00275757912154357	0.00277448024603713	1	1
1-Multi	192	STK4	24.76	24.76	24.76	22	22	22	0.0783058957420225	1	0.45258799350725	0.45258799350725	0.452597491747874	1	16
1-Multi	193	STX17	1.498	1.498	1.498	2	2	2	0.0416096648434758	1	-2.82422780315978e-17	-2.82422780315978e-17	1.62278764222603e-05	0.666666666666667	1
1-Multi	194	STX7	2.393	2.393	2.393	3	3	3	0.0267945848159276	1	0.00199927681318012	0.00199927681318012	0.00201604251867111	1	1
1-Multi	195	SUSD1	21.803	21.803	21.803	16	16	16	0.0531039460252809	1	0.191443060451362	0.191443060451362	0.191464929497372	0.666666666666667	14
1-Multi	196	SYNE1	19.673	19.673	19.673	30	30	30	0.332484480521116	1	-6.42545177599655e-17	-6.42545177599655e-17	2.03548620763944e-05	0.666666666666667	3
1-Multi	197	SYT1	18.635	18.635	18.635	21	21	21	0.0895515770269496	1	0.0592980955254781	0.0592980955254781	0.0593183606802181	1	8
1-Multi	198	SYT15	4.304	4.304	4.304	4	4	4	0.0292200906447325	1	0.00721981763787877	0.00721981763787877	0.00723685547006144	0.666666666666667	5
1-Multi	199	TAB2	4.249	4.249	4.249	5	5	5	0.04064984554085	1	-2.9868707944827e-17	-2.9868707944827e-17	1.69293931777401e-05	0.666666666666667	2
1-Multi	200	TAF1	5.766	5.766	5.766	6	6	6	0.0369902126793377	1	-2.95379845425109e-17	-2.95379845425109e-17	1.73969405836089e-05	0.333333333333333	4
1-Multi	201	TAF12	4.963	4.963	4.963	5	5	5	0.0334193285348189	1	-3.3198559746576e-17	-3.3198559746576e-17	1.70951943897957e-05	0.333333333333333	4
1-Multi	202	TAF2	11.68	11.68	11.68	14	14	14	0.105523849858788	1	0.000236037630536041	0.000236037630536041	0.000255039709559922	1	4
1-Multi	203	TAF7	3.996	3.996	3.996	4	4	4	0.0288751785067779	1	-2.43355004473102e-17	-2.43355004473102e-17	1.68653257689613e-05	0.333333333333333	4
1-Multi	204	TATDN1	1.585	1.585	1.585	2	2	2	0.042033534102588	1	-2.90673098816634e-17	-2.90673098816634e-17	1.63157711080858e-05	0.666666666666667	2
1-Multi	205	TBC1D5	40.218	40.218	40.218	56	56	56	0.602682928546934	1	0.00962686282054802	0.00962686282054802	0.0096519126826198	1	3
1-Multi	206	TBP	8.942	8.942	8.942	10	10	10	0.053910552530584	1	-5.01135248377344e-17	-5.01135248377344e-17	1.84307879541605e-05	0.333333333333333	4
1-Multi	207	TEX14	8.879	8.879	8.879	9	9	9	0.0328700641517191	1	0.22069731485072	0.22069731485072	0.220709024462098	0.666666666666667	9
1-Multi	208	THEMIS	2.197	2.197	2.197	3	3	3	0.0330125342705725	1	-5.82619743034924e-17	-5.82619743034924e-17	1.68025987722027e-05	0.666666666666667	2
1-Multi	209	THRB	11.059	11.059	11.059	11	11	11	0.0595855406594799	1	0.00421512908051763	0.00421512908051763	0.00423422532729027	1	6
1-Multi	210	THSD4	9.01	9.01	9.01	7	7	7	0.0383203420369399	1	0.0277662527392643	0.0277662527392643	0.0277846990017368	0.666666666666667	8
1-Multi	211	TMEM132C	0.557	0.557	0.557	1	1	1	0.0334384945292524	1	-4.5878569238637e-18	-4.5878569238637e-18	1.58866834069749e-05	0.333333333333333	1
1-Multi	212	TNP2	10.673	10.673	10.673	10	10	10	0.0387820325304784	1	0.029114423869241	0.029114423869241	0.0291350169339072	0.666666666666667	9
1-Multi	213	TOP2B	24.425	24.425	24.425	23	23	23	0.143361187856731	1	0.300744237495473	0.300744237495473	0.300760438352307	1	16
1-Multi	214	TPD52L1	3.379	3.379	3.379	4	4	4	0.0371593860796159	1	0.00120016120839814	0.00120016120839814	0.00121691505301254	0.666666666666667	2
1-Multi	215	TRAM1	2.536	2.536	2.536	3	3	3	0.0479628383390238	1	-6.60156118073277e-17	-6.60156118073277e-17	1.68220915781602e-05	1	1
1-Multi	216	TRDN	4.318	4.318	4.318	5	5	5	0.0380139205184837	1	0.00352298643543394	0.00352298643543394	0.00353999050502534	0.666666666666667	3
1-Multi	217	UNC5D	2.362	2.362	2.362	3	3	3	0.0348476438611162	1	-2.98514578795607e-17	-2.98514578795607e-17	1.6477030279596e-05	0.666666666666667	1
1-Multi	218	USP32	18.115	18.115	18.115	16	16	16	0.0701936607458099	1	0.0470404741786382	0.0470404741786382	0.0470620526221749	0.666666666666667	9
1-Multi	219	UVRAG	4.028	4.028	4.028	5	5	5	0.0353280336830508	1	0.00310550995009083	0.00310550995009083	0.00312252827759831	1	2
1-Multi	220	VPS8	19.835	19.835	19.835	17	17	17	0.0535649278847485	1	0.0764081297550042	0.0764081297550042	0.0764326283755834	0.666666666666667	14
1-Multi	221	WDR49	17.245	17.245	17.245	16	16	16	0.0463590885914886	1	0.157516429967157	0.157516429967157	0.157537073882786	0.666666666666667	14
1-Multi	222	WNK2	35.105	35.105	35.105	21	21	21	0.0707396185297963	1	0.911564499633126	0.911564499633126	0.911565375418584	0.666666666666667	17
1-Multi	223	WWP1	9.797	9.797	9.797	9	9	9	0.0507538840605892	1	0.00193257198177234	0.00193257198177234	0.00195159703829309	1	6
1-Multi	224	WWTR1	6.149	6.149	6.149	7	7	7	0.0444525570228755	1	-4.67950954080267e-17	-4.67950954080267e-17	1.76615097700444e-05	0.666666666666667	4
1-Multi	225	YAP1	6.639	6.639	6.639	7	7	7	0.0409947217743974	1	-4.1374925088947e-17	-4.1374925088947e-17	1.79831118128876e-05	0.333333333333333	4
1-Multi	226	YME1L1	34.716	34.716	34.716	35	35	35	0.076644707939085	1	0.52916831618651	0.52916831618651	0.529182546440692	0.666666666666667	16
1-Multi	227	YTHDF2	5.288	5.288	5.288	5	5	5	0.0496489945628436	1	0.00148701705844119	0.00148701705844119	0.00150397475987916	0.666666666666667	3
1-Multi	228	YWHAZ	14.533	14.533	14.533	16	16	16	0.0967875292762351	1	-1.09592625254901e-16	-1.09592625254901e-16	2.09490873707297e-05	1	7
1-Multi	229	ZFPM2	2.465	2.465	2.465	3	3	3	0.031159321131477	1	4.41310365443009e-06	4.41310365443009e-06	2.10951313471225e-05	0.666666666666667	3
1-Multi	230	ZMYND8	24.083	24.083	24.083	16	16	16	0.0652338752294594	1	0.104563009290407	0.104563009290407	0.104588895643887	0.666666666666667	14
1-Multi	231	ZNF438	4.379	4.379	4.379	4	4	4	0.0375955058167717	1	6.03428971237462e-06	6.03428971237462e-06	2.33356192449569e-05	0.666666666666667	4
1-Multi	232	ZNF789	6.074	6.074	6.074	6	6	6	0.0429646870056784	1	2.4012111113537e-05	2.4012111113537e-05	4.17230137192747e-05	0.666666666666667	5
1-Multi	233	ZNF804B	1.505	1.505	1.505	2	2	2	0.0240935346095875	1	0.000285380718296772	0.000285380718296772	0.000301820112683907	0.666666666666667	1
1-Multi	234	MRPS28	3.547	3.547	3.547	4	4	4	0.0446632475128553	1	-1.84222827754476e-17	-1.84222827754476e-17	1.65874311566197e-05	0.666666666666667	3
1-Multi	235	LBR	2.623	2.623	2.623	3	3	3	0.0361227216344282	1	0.00206766891227681	0.00206766891227681	0.00208437855716205	1	1
1-Multi	236	RNLS	2.444	2.444	2.444	3	3	3	0.0314815441716858	1	1.91592997221797e-05	1.91592997221797e-05	3.5594343085334e-05	0.666666666666667	2
1-Multi	237	ATXN1	4.13	4.13	4.13	5	5	5	0.0367480295019883	1	-5.23125525410088e-17	-5.23125525410088e-17	1.73192637859971e-05	0.666666666666667	3
1-Multi	238	BAIAP2L1	1.411	1.411	1.411	2	2	2	0.0237182812556354	1	-5.87482921480274e-17	-5.87482921480274e-17	1.66690273460807e-05	0.666666666666667	1
1-Multi	239	APPBP2	3.048	3.048	3.048	4	4	4	0.0385089757555968	1	-4.89094379962445e-17	-4.89094379962445e-17	1.68718483672229e-05	0.666666666666667	2
1-Multi	240	CDYL2	1.498	1.498	1.498	2	2	2	0.0234325926490731	1	0.00114479387664505	0.00114479387664505	0.00116123726813096	0.666666666666667	1
1-Multi	241	ATG5	5.07	5.07	5.07	6	6	6	0.0661832326811207	1	-4.45784238459521e-17	-4.45784238459521e-17	1.73484635578737e-05	1	2
1-Multi	242	CD36	3.403	3.403	3.403	4	4	4	0.0329005748943084	1	-6.65361547226534e-17	-6.65361547226534e-17	1.72611858792585e-05	0.666666666666667	3
1-Multi	243	BCAS4	1.528	1.528	1.528	2	2	2	0.0268985215418499	1	-3.22566483679153e-17	-3.22566483679153e-17	1.63257128064498e-05	0.666666666666667	1
1-Multi	244	PIH1D2	2.318	2.318	2.318	3	3	3	0.0633400398292162	1	-3.31057314260617e-17	-3.31057314260617e-17	1.64298930632708e-05	1	1
1-Multi	245	ADD3	3.375	3.375	3.375	4	4	4	0.0296706667913344	1	0.00388490973006994	0.00388490973006994	0.00390160045718723	0.666666666666667	3
1-Multi	246	GNB4	3.831	3.831	3.831	5	5	5	0.0591881631835027	1	-1.41181732174718e-17	-1.41181732174718e-17	1.66890539408021e-05	1	2
1-Multi	247	LIPK	0.618	0.618	0.618	1	1	1	0.0207200943949672	1	-9.55865738782507e-18	-9.55865738782507e-18	1.59421541206349e-05	0.333333333333333	1
1-Multi	248	MACROD2	0.6	0.6	0.6	1	1	1	0.0204537284463048	1	-1.75429156461612e-17	-1.75429156461612e-17	1.5937172797481e-05	0.333333333333333	1
1-Multi	249	SCAF8	0.728	0.728	0.728	1	1	1	0.0223478863034588	1	-1.72705089345833e-17	-1.72705089345833e-17	1.59725955399085e-05	0.333333333333333	1
1-Multi	250	FBXL20	0.647	0.647	0.647	1	1	1	0.0277925985966918	1	-4.28296021378506e-18	-4.28296021378506e-18	1.59090905986877e-05	0.333333333333333	1
1-Multi	251	NXPH1	1.539	1.539	1.539	2	2	2	0.0314445869649479	1	0.000982708082668683	0.000982708082668683	0.000998795938658559	0.666666666666667	1
1-Multi	252	RIC3	3.347	3.347	3.347	4	4	4	0.0296261266876723	1	0.0403165810598194	0.0403165810598194	0.0403322533260256	0.666666666666667	2
1-Multi	253	PDZD2	1.577	1.577	1.577	2	2	2	0.0281438726952601	1	-2.54323865535488e-17	-2.54323865535488e-17	1.63103194618197e-05	0.666666666666667	1
1-Multi	254	SH3RF2	1.502	1.502	1.502	2	2	2	0.0219242058323284	1	0.0031352747250488	0.0031352747250488	0.00315150693733318	0.666666666666667	1
1-Multi	255	STXBP5	1.603	1.603	1.603	2	2	2	0.0235332658236816	1	0.00306719058335393	0.00306719058335393	0.00308346256541883	0.666666666666667	1
1-Multi	256	ARHGAP12	2.552	2.552	2.552	3	3	3	0.0278066532297143	1	0.0213831977637897	0.0213831977637897	0.0213994586658622	1	1
1-Multi	257	COL21A1	0.583	0.583	0.583	1	1	1	0.0255677090529388	1	-7.62562620716506e-18	-7.62562620716506e-18	1.58976565561581e-05	0.333333333333333	1
1-Multi	258	DCDC2	0.609	0.609	0.609	1	1	1	0.0261917467623954	1	-8.02545636629751e-18	-8.02545636629751e-18	1.59032993082318e-05	0.333333333333333	1
1-Multi	259	FAM13A	2.483	2.483	2.483	3	3	3	0.0271154585414212	1	0.0213831977637897	0.0213831977637897	0.0213991143029431	1	1
1-Multi	260	ANKFN1	1.401	1.401	1.401	2	2	2	0.0298105849658319	1	-1.60256372948389e-17	-1.60256372948389e-17	1.6123469812179e-05	0.333333333333333	2
1-Multi	261	CCDC28A	0.72	0.72	0.72	1	1	1	0.0215713450158353	1	-1.63481779961491e-17	-1.63481779961491e-17	1.59478669674275e-05	0.333333333333333	1
1-Multi	262	GBA3	0.628	0.628	0.628	1	1	1	0.020294016820982	1	-9.22314625542207e-18	-9.22314625542207e-18	1.59252837433901e-05	0.333333333333333	1
1-Multi	263	LOC100507462	0.72	0.72	0.72	1	1	1	0.0215713450158353	1	-1.63481802689526e-17	-1.63481802689526e-17	1.59478669674275e-05	0.333333333333333	1
1-Multi	264	LRIG1	1.575	1.575	1.575	2	2	2	0.0244478154885478	1	-5.27598816298634e-17	-5.27598816298634e-17	1.66591047043409e-05	0.666666666666667	1
1-Multi	265	MYF5	2.477	2.477	2.477	3	3	3	0.0477591947422597	1	7.68520860156824e-05	7.68520860156824e-05	9.33150433714768e-05	1	1
1-Multi	266	PPM1H	5.831	5.831	5.831	7	7	7	0.0420071510997155	1	0.000769739043572162	0.000769739043572162	0.000787675467089754	0.666666666666667	5
1-Multi	267	PDZRN3	8.097	8.097	8.097	9	9	9	0.0456265228041271	1	0.00366685737089446	0.00366685737089446	0.00368516121931117	1	6
1-Multi	268	RSRC2	1.506	1.506	1.506	2	2	2	0.0413558871060119	1	-1.84362794197402e-17	-1.84362794197402e-17	1.61927487465152e-05	0.666666666666667	1
1-Multi	269	JARID2	3.425	3.425	3.425	4	4	4	0.0338015864228499	1	8.90371509732615e-06	8.90371509732615e-06	2.5769417110275e-05	0.666666666666667	2
1-Multi	270	RFTN1	1.68	1.68	1.68	2	2	2	0.0276650240126376	1	5.1407126762412e-05	5.1407126762412e-05	6.78057780475763e-05	0.666666666666667	1
1-Multi	271	ACSL5	3.441	3.441	3.441	4	4	4	0.0241238373696351	1	0.0736851114154384	0.0736851114154384	0.0737000159656097	0.666666666666667	3
1-Multi	272	IL1RAPL2	3.35	3.35	3.35	4	4	4	0.0279666829455217	1	0.000921516770373766	0.000921516770373766	0.000938599389072403	0.666666666666667	3
1-Multi	273	BCKDHB	1.556	1.556	1.556	2	2	2	0.0270537779545632	1	6.72564605577748e-07	6.72564605577748e-07	1.68469911344622e-05	0.666666666666667	1
1-Multi	274	PTF1A	1.657	1.657	1.657	2	2	2	0.0270782241087229	1	3.53244342763977e-06	3.53244342763977e-06	1.98111395594205e-05	0.666666666666667	1
1-Multi	275	ANKRD6	0.591	0.591	0.591	1	1	1	0.0204413280879949	1	-3.16951529790716e-17	-3.16951529790716e-17	1.61780040613512e-05	0.333333333333333	1
1-Multi	276	ATP5J2-PTCD1	0.587	0.587	0.587	1	1	1	0.0203813181753241	1	-3.58843695822e-17	-3.58843695822e-17	1.61752502517471e-05	0.333333333333333	1
1-Multi	277	BACE2	0.598	0.598	0.598	1	1	1	0.0205463454351687	1	-3.27602862802695e-17	-3.27602862802695e-17	1.61828232281583e-05	0.333333333333333	1
1-Multi	278	C6orf170	1.218	1.218	1.218	2	2	2	0.0289197933676652	1	-4.91885084197202e-17	-4.91885084197202e-17	1.64855280637502e-05	0.333333333333333	2
1-Multi	279	C7orf72	0.685	0.685	0.685	1	1	1	0.0218515610357569	1	-3.70686688539002e-17	-3.70686688539002e-17	1.62427185870465e-05	0.333333333333333	1
1-Multi	280	CCDC3	0.557	0.557	0.557	1	1	1	0.0199312438302937	1	-3.58604135585501e-17	-3.58604135585501e-17	1.61545966797167e-05	0.333333333333333	1
1-Multi	281	COMMD10	0.556	0.556	0.556	1	1	1	0.0199162413521261	1	-3.90187869002496e-17	-3.90187869002496e-17	1.61539082273157e-05	0.333333333333333	1
1-Multi	282	CSMD1	1.49	1.49	1.49	2	2	2	0.032657738888496	1	-5.13779024641763e-17	-5.13779024641763e-17	1.65418326964888e-05	0.333333333333333	2
1-Multi	283	DCDC5	0.707	0.707	0.707	1	1	1	0.0221816155554458	1	-3.96185298231657e-17	-3.96185298231657e-17	1.62578645398688e-05	0.333333333333333	1
1-Multi	284	KLRF1	0.583	0.583	0.583	1	1	1	0.0203213082626534	1	-4.29027360586986e-17	-4.29027360586986e-17	1.61724964421431e-05	0.333333333333333	1
1-Multi	285	LHFPL3	1.689	1.689	1.689	3	3	3	0.0355249115201523	1	-5.75990748797979e-17	-5.75990748797979e-17	1.66940028801985e-05	0.333333333333333	3
1-Multi	286	LOC100507096	0.552	0.552	0.552	1	1	1	0.0198562314394553	1	-2.98545190265419e-17	-2.98545190265419e-17	1.61511544177117e-05	0.333333333333333	1
1-Multi	287	NKAIN3	0.738	0.738	0.738	1	1	1	0.0226466923786443	1	-3.98525939307084e-17	-3.98525939307084e-17	1.62792065643002e-05	0.333333333333333	1
1-Multi	288	PLAC4	0.598	0.598	0.598	1	1	1	0.0205463454351687	1	-3.11296463873561e-17	-3.11296463873561e-17	1.61828232281583e-05	0.333333333333333	1
1-Multi	289	RPA3	1.527	1.527	1.527	2	2	2	0.0425299962988676	1	-4.27450880747709e-17	-4.27450880747709e-17	1.63821853057835e-05	0.666666666666667	1
1-Multi	290	SLC25A40	0.589	0.589	0.589	1	1	1	0.0204113231316596	1	-2.75228876164589e-17	-2.75228876164589e-17	1.61766271565492e-05	0.333333333333333	1
1-Multi	291	SYNPR	1.791	1.791	1.791	3	3	3	0.036657202232443	1	-5.67316605986951e-17	-5.67316605986951e-17	1.66628414762573e-05	0.333333333333333	3
1-Multi	292	TMEM170A	0.566	0.566	0.566	1	1	1	0.0200662661338029	1	-3.56807975744143e-17	-3.56807975744143e-17	1.61607927513258e-05	0.333333333333333	1
1-Multi	293	TMEM2	0.605	0.605	0.605	1	1	1	0.0206513627823424	1	-2.3812969895013e-17	-2.3812969895013e-17	1.61876423949654e-05	0.333333333333333	1
1-Multi	294	TRPV2	1.47	1.47	1.47	2	2	2	0.0282238067767592	1	2.03780340443482e-06	2.03780340443482e-06	1.83922221214014e-05	0.666666666666667	1
1-Multi	295	ZNF704	1.621	1.621	1.621	2	2	2	0.0258338220770385	1	0.000285380718296765	0.000285380718296765	0.000301899973162425	0.666666666666667	1
1-Multi	296	IL20RA	2.43	2.43	2.43	3	3	3	0.0294180779071858	1	3.60621400101927e-05	3.60621400101927e-05	5.25368959346963e-05	1	1
1-Multi	297	ARMC3	0.752	0.752	0.752	1	1	1	0.0217350669341091	1	-2.06313961647355e-17	-2.06313961647355e-17	1.60636949739977e-05	0.333333333333333	1
1-Multi	298	ATRNL1	0.611	0.611	0.611	1	1	1	0.0198300287885065	1	-1.73994862674274e-17	-1.73994862674274e-17	1.60088387961892e-05	0.333333333333333	1
1-Multi	299	C10orf67	0.752	0.752	0.752	1	1	1	0.0217350669341091	1	-2.06313961641856e-17	-2.06313961641856e-17	1.60636949739977e-05	0.333333333333333	1
1-Multi	300	C2CD3	0.736	0.736	0.736	1	1	1	0.0215188923927642	1	-2.5496239128286e-17	-2.5496239128286e-17	1.60574701594946e-05	0.333333333333333	1
1-Multi	301	CNTN1	1.695	1.695	1.695	2	2	2	0.0444904179555145	1	-2.60169498618403e-17	-2.60169498618403e-17	1.62736409360814e-05	0.666666666666667	1
1-Multi	302	FAM135B	1.472	1.472	1.472	2	2	2	0.0313352670055465	1	-4.04430917969679e-17	-4.04430917969679e-17	1.64354966157992e-05	0.333333333333333	2
1-Multi	303	KIAA1958	0.619	0.619	0.619	1	1	1	0.019938116059179	1	-1.96496190608332e-17	-1.96496190608332e-17	1.60119512034407e-05	0.333333333333333	1
1-Multi	304	KLHL1	0.628	0.628	0.628	1	1	1	0.0200597142386856	1	-1.9976415287302e-17	-1.9976415287302e-17	1.60154526615987e-05	0.333333333333333	1
1-Multi	305	L3MBTL3	2.299	2.299	2.299	3	3	3	0.0511169162070437	1	-3.60347044884258e-17	-3.60347044884258e-17	1.66606848058057e-05	0.666666666666667	2
1-Multi	306	NAA35	0.664	0.664	0.664	1	1	1	0.0205461069567116	1	-2.11266298235967e-17	-2.11266298235967e-17	1.60294584942307e-05	0.333333333333333	1
1-Multi	307	WWP2	0.642	0.642	0.642	1	1	1	0.0202488669623623	1	-1.66091125342251e-17	-1.66091125342251e-17	1.60208993742889e-05	0.333333333333333	1
1-Multi	308	ZNF200	0.626	0.626	0.626	1	1	1	0.0200326924210175	1	-2.00985316363924e-17	-2.00985316363924e-17	1.60146745597858e-05	0.333333333333333	1
1-Multi	309	BCAS1	1.175	1.175	1.175	2	2	2	0.0274523692783168	1	-2.82798555677821e-17	-2.82798555677821e-17	1.62410581270829e-05	0.333333333333333	2
1-Multi	310	FAM190A	0.627	0.627	0.627	1	1	1	0.0199953511643635	1	-1.1134023838913e-17	-1.1134023838913e-17	1.59620261113981e-05	0.333333333333333	1
1-Multi	311	PLAC9	0.603	0.603	0.603	1	1	1	0.0196730358467187	1	-2.22506192755058e-17	-2.22506192755058e-17	1.59547190331571e-05	0.333333333333333	1
1-Multi	312	VPS13A	0.58	0.58	0.58	1	1	1	0.0193641503339759	1	-1.35771922105975e-17	-1.35771922105975e-17	1.59477164165094e-05	0.333333333333333	1
1-Multi	313	C14orf37	0.552	0.552	0.552	1	1	1	0.0190823570144263	1	-2.86581398137389e-17	-2.86581398137389e-17	1.60476455348171e-05	0.333333333333333	1
1-Multi	314	C6orf174	0.659	0.659	0.659	1	1	1	0.0205376139111978	1	-3.14530343990504e-17	-3.14530343990504e-17	1.61012457198601e-05	0.333333333333333	1
1-Multi	315	COTL1	0.622	0.622	0.622	1	1	1	0.0200343942366133	1	-2.55863482106499e-17	-2.55863482106499e-17	1.6082711076434e-05	0.333333333333333	1
1-Multi	316	ELOVL7	0.651	0.651	0.651	1	1	1	0.0204288096572335	1	-3.20098024884074e-17	-3.20098024884074e-17	1.60972382293896e-05	0.333333333333333	1
1-Multi	317	HAO1	0.57	0.57	0.57	1	1	1	0.0193271665858458	1	-2.22538886440842e-17	-2.22538886440842e-17	1.60566623883757e-05	0.333333333333333	1
1-Multi	318	NKAIN2	0.654	0.654	0.654	1	1	1	0.0204696112524702	1	-2.81760129746361e-17	-2.81760129746361e-17	1.6098741038316e-05	0.333333333333333	1
1-Multi	319	RASSF6	1.47	1.47	1.47	2	2	2	0.0239836519426049	1	-2.33887962545753e-17	-2.33887962545753e-17	1.63247679575344e-05	0.666666666666667	1
1-Multi	320	RBMS3	1.442	1.442	1.442	2	2	2	0.0309453929393039	1	-4.63070843539741e-17	-4.63070843539741e-17	1.65228856309981e-05	0.333333333333333	2
1-Multi	321	SPATA16	0.601	0.601	0.601	1	1	1	0.0197487830699573	1	-2.55865445157605e-17	-2.55865445157605e-17	1.60721914139489e-05	0.333333333333333	1
1-Multi	322	SSBP2	0.658	0.658	0.658	1	1	1	0.0205240133794523	1	-3.23363231232964e-17	-3.23363231232964e-17	1.61007447835513e-05	0.333333333333333	1
1-Multi	323	USP26	1.627	1.627	1.627	2	2	2	0.0230633657660606	1	0.00170564947760138	0.00170564947760138	0.00172213050031194	0.666666666666667	1
1-Multi	324	WWC2	1.518	1.518	1.518	2	2	2	0.0420007635935583	1	-3.52789001378762e-17	-3.52789001378762e-17	1.62387986114356e-05	0.666666666666667	1
1-Multi	325	SLC25A21	1.385	1.385	1.385	2	2	2	0.0425524296805454	1	-2.72267291834464e-17	-2.72267291834464e-17	1.62849712203492e-05	0.666666666666667	1
1-Multi	326	BTF3L4	1.491	1.491	1.491	2	2	2	0.0326280105104933	1	-3.36446654389297e-17	-3.36446654389297e-17	1.63712291644311e-05	0.333333333333333	2
1-Multi	327	MSI2	0.556	0.556	0.556	1	1	1	0.0199750417566993	1	-1.78184395663346e-17	-1.78184395663346e-17	1.59042954162414e-05	0.333333333333333	1
1-Multi	328	CROT	0.591	0.591	0.591	1	1	1	0.0198298406801365	1	-2.63026600676581e-17	-2.63026600676581e-17	1.60384816008514e-05	0.333333333333333	1
1-Multi	329	FER1L6	0.668	0.668	0.668	1	1	1	0.0209053622428634	1	-2.8145768053991e-17	-2.8145768053991e-17	1.60733143825003e-05	0.333333333333333	1
1-Multi	330	LCORL	0.619	0.619	0.619	1	1	1	0.020220939430219	1	-1.92076359050588e-17	-1.92076359050588e-17	1.60511480669055e-05	0.333333333333333	1
1-Multi	331	PDSS2	2.222	2.222	2.222	3	3	3	0.0354864704072791	1	4.23119329067786e-05	4.23119329067786e-05	5.88309469541055e-05	0.666666666666667	2
1-Multi	332	SLC2A12	0.662	0.662	0.662	1	1	1	0.0208215553678457	1	-2.252821440871e-17	-2.252821440871e-17	1.60706001397744e-05	0.333333333333333	1
1-Multi	333	TANC2	0.635	0.635	0.635	1	1	1	0.0204444244302661	1	-2.81326631079421e-17	-2.81326631079421e-17	1.60583860475079e-05	0.333333333333333	1
1-Multi	334	TTC28	0.659	0.659	0.659	1	1	1	0.0207796519303369	1	-2.54004077109176e-17	-2.54004077109176e-17	1.60692430184114e-05	0.333333333333333	1
1-Multi	335	UST	0.702	0.702	0.702	1	1	1	0.0213802678679636	1	-3.08683101391327e-17	-3.08683101391327e-17	1.60886950912802e-05	0.333333333333333	1
1-Multi	336	BAI3	0.667	0.667	0.667	1	1	1	0.0207289987810591	1	-1.90737632546649e-17	-1.90737632546649e-17	1.60196372342734e-05	0.333333333333333	1
1-Multi	337	DBC1	0.564	0.564	0.564	1	1	1	0.0193153916822782	1	-1.11922475825145e-17	-1.11922475825145e-17	1.59812618522376e-05	0.333333333333333	1
1-Multi	338	ISX	0.668	0.668	0.668	1	1	1	0.020742723121824	1	-2.19117019900111e-17	-2.19117019900111e-17	1.6020009810798e-05	0.333333333333333	1
1-Multi	339	MYCT1	0.73	0.73	0.73	1	1	1	0.0215936322492454	1	-1.89866412669534e-17	-1.89866412669534e-17	1.60431095553244e-05	0.333333333333333	1
1-Multi	340	NUDCD1	0.679	0.679	0.679	1	1	1	0.0208936908702375	1	-2.24699785755916e-17	-2.24699785755916e-17	1.60241081525688e-05	0.333333333333333	1
1-Multi	341	SGCD	0.571	0.571	0.571	1	1	1	0.0194114620676323	1	-2.29306866481775e-17	-2.29306866481775e-17	1.59838698879099e-05	0.333333333333333	1
1-Multi	342	TMCO7	0.632	0.632	0.632	1	1	1	0.0202486468542888	1	-1.85165978536572e-17	-1.85165978536572e-17	1.60065970559117e-05	0.333333333333333	1
1-Multi	343	KIAA0825	1.372	1.372	1.372	2	2	2	0.029198912068625	1	-1.28364283966166e-17	-1.28364283966166e-17	1.61133796931246e-05	0.333333333333333	2
1-Multi	344	TP53INP1	0.775	0.775	0.775	1	1	1	0.0220443785028822	1	-1.74276427246571e-17	-1.74276427246571e-17	1.59578656300632e-05	0.333333333333333	1
1-Multi	345	CNKSR3	0.615	0.615	0.615	1	1	1	0.0197574476048295	1	-2.98995098252648e-17	-2.98995098252648e-17	1.61013405939031e-05	0.333333333333333	1
1-Multi	346	FAM189A1	0.771	0.771	0.771	1	1	1	0.0218330299166568	1	-3.53372455832297e-17	-3.53372455832297e-17	1.61851016616136e-05	0.333333333333333	1
1-Multi	347	FCHSD2	0.731	0.731	0.731	1	1	1	0.0213008293238806	1	-3.57539167947939e-17	-3.57539167947939e-17	1.61636244647648e-05	0.333333333333333	1
1-Multi	348	NCKAP5	0.639	0.639	0.639	1	1	1	0.0200767679604953	1	-5.47419494067591e-17	-5.47419494067591e-17	1.61142269120124e-05	0.333333333333333	1
1-Multi	349	PLEKHB2	0.635	0.635	0.635	1	1	1	0.0200235479012176	1	1.78079129433612e-16	1.78079129433612e-16	1.61120791923275e-05	0.333333333333333	1
1-Multi	350	SDK1	0.705	0.705	0.705	1	1	1	0.0209548989385761	1	8.46176782640306e-16	8.46176782640306e-16	1.6149664286813e-05	0.333333333333333	1
1-Multi	351	VEPH1	0.627	0.627	0.627	1	1	1	0.0199171077826624	1	-3.3473322890369e-15	-3.3473322890369e-15	1.61077837529577e-05	0.333333333333333	1
1-Multi	352	ZPBP	0.779	0.779	0.779	1	1	1	0.021939470035212	1	-1.56605142022457e-15	-1.56605142022457e-15	1.61893971009834e-05	0.333333333333333	1
1-Multi	353	C9orf84	0.674	0.674	0.674	1	1	1	0.0198629342580443	1	-1.11658357937693e-18	-1.11658357937693e-18	1.59439998199269e-05	0.333333333333333	1
2-Multi	1	A1CF	2.5	2.5	2.5	3	3	3	0.0319396873490719	1	0.000103201149046137	0.000103201149046137	0.000119671126691985	0.666666666666667	2
2-Multi	2	ABCA10	23.047	23.047	23.047	15	15	15	0.05268661663789	1	0.404257670361614	0.404257670361614	0.40427189740666	0.666666666666667	16
2-Multi	3	ABCA13	14.654	14.654	14.654	11	11	11	0.0430864758878824	1	0.188067291063234	0.188067291063234	0.188083639331769	0.666666666666667	13
2-Multi	4	ABCB4	10.753	10.753	10.753	9	9	9	0.0386816141526801	1	0.125766016565492	0.125766016565492	0.125782762781347	1	9
2-Multi	5	ACAP2	2.457	2.457	2.457	3	3	3	0.0261520348246033	1	0.0214832540891171	0.0214832540891171	0.0214992938958926	0.666666666666667	2
2-Multi	6	ACYP2	14.429	14.429	14.429	9	9	9	0.045814075677822	1	0.121631116655518	0.121631116655518	0.121648863348848	0.666666666666667	10
2-Multi	7	ADAM22	14.617	14.617	14.617	12	12	12	0.0597614009552499	1	0.0328916451735148	0.0328916451735148	0.0329118465349812	1	9
2-Multi	8	ADAMTS9	12.909	12.909	12.909	10	10	10	0.0478807822546886	1	0.0325002772357689	0.0325002772357689	0.0325199910319002	0.666666666666667	9
2-Multi	9	ADARB1	3.485	3.485	3.485	4	4	4	0.0435692538968133	1	-3.83961310303558e-17	-3.83961310303558e-17	1.67946304686287e-05	0.666666666666667	3
2-Multi	10	AGMO	12.93	12.93	12.93	13	13	13	0.0640288643942858	1	0.0491706410610001	0.0491706410610001	0.0491903438755473	1	8
2-Multi	11	AGTPBP1	8.965	8.965	8.965	6	6	6	0.0389896756885853	1	0.0111438517816508	0.0111438517816508	0.0111624641554612	0.666666666666667	8
2-Multi	12	AKR1E2	5.3	5.3	5.3	6	6	6	0.0442805421649728	1	0.000524263865448071	0.000524263865448071	0.000541469107957276	0.666666666666667	4
2-Multi	13	AKT1	31.692	31.692	31.692	35	35	35	0.157216695065848	1	-1.41015745079323e-16	-1.41015745079323e-16	2.60243522383038e-05	0.333333333333333	7
2-Multi	14	ANGPT1	7.755	7.755	7.755	9	9	9	0.0484027271219032	1	-8.3966553446655e-17	-8.3966553446655e-17	1.93236026729972e-05	0.666666666666667	7
2-Multi	15	AR	22.51	22.51	22.51	24	24	24	0.116602956552456	1	0.00242571540323012	0.00242571540323012	0.00244834578907559	1	6
2-Multi	16	ARHGAP21	6.301	6.301	6.301	6	6	6	0.0411311425161293	1	0.0781320616499166	0.0781320616499166	0.0781473389613698	0.666666666666667	3
2-Multi	17	ARHGAP44	3.417	3.417	3.417	4	4	4	0.0322464205850474	1	0.00400282319946598	0.00400282319946598	0.00401953321804014	1	2
2-Multi	18	ARRB1	14.265	14.265	14.265	16	16	16	0.070681377000274	1	0.0327225091384568	0.0327225091384568	0.0327422172452231	1	5
2-Multi	19	ATG12	2.665	2.665	2.665	3	3	3	0.026075211012547	1	-1.82115873502838e-17	-1.82115873502838e-17	1.65348683810623e-05	0.333333333333333	2
2-Multi	20	ATP10B	20.091	20.091	20.091	15	15	15	0.0502429136692924	1	0.329292164093086	0.329292164093086	0.329306629841804	0.666666666666667	15
2-Multi	21	ATP2B3	13.624	13.624	13.624	11	11	11	0.0510948658313408	1	0.0904760684289824	0.0904760684289824	0.0904941082873705	0.666666666666667	7
2-Multi	22	ATP5J2	2.411	2.411	2.411	2	2	2	0.0236141219823859	1	0.00856686711318073	0.00856686711318073	0.00858343910370483	0.666666666666667	2
2-Multi	23	ATP8A2	25.58	25.58	25.58	16	16	16	0.0695021559978901	1	0.419779208752305	0.419779208752305	0.419793710673444	0.666666666666667	16
2-Multi	24	ATXN7	4.891	4.891	4.891	6	6	6	0.0397536188291142	1	-5.54517829853498e-17	-5.54517829853498e-17	1.73083318971132e-05	0.666666666666667	3
2-Multi	25	BCAR1	13.395	13.395	13.395	15	15	15	0.0652148014700794	1	-3.95690668159381e-17	-3.95690668159381e-17	2.09931963715202e-05	0.333333333333333	7
2-Multi	26	BCAS3	6.97	6.97	6.97	9	9	9	0.0633176542734089	1	0.00760937794364144	0.00760937794364144	0.00762699102843005	1	3
2-Multi	27	BMP2K	27.272	27.272	27.272	25	25	25	0.0588502060699665	1	0.700604904186489	0.700604904186489	0.700608770488717	0.666666666666667	17
2-Multi	28	BMPR1B	24.502	24.502	24.502	20	20	20	0.062602512765657	1	0.605034288668072	0.605034288668072	0.605038558958801	1	17
2-Multi	29	BNC2	14.337	14.337	14.337	16	16	16	0.0447782143626859	1	0.0576622941338917	0.0576622941338917	0.0576839090297264	0.666666666666667	13
2-Multi	30	BRIP1	38.984	38.984	38.984	34	34	34	0.085660101950988	1	0.602787634430081	0.602787634430081	0.60280219190421	0.666666666666667	16
2-Multi	31	C11orf57	1.405	1.405	1.405	2	2	2	0.0414764087908593	1	-3.19840026794516e-17	-3.19840026794516e-17	1.6237783999136e-05	0.666666666666667	1
2-Multi	32	C1GALT1	3.353	3.353	3.353	4	4	4	0.0502627824705547	1	0.00261168313065247	0.00261168313065247	0.00262841189610495	1	3
2-Multi	33	C6orf97	7.739	7.739	7.739	12	12	12	0.142448998974156	1	-3.62387144510573e-17	-3.62387144510573e-17	1.76808654492229e-05	0.333333333333333	2
2-Multi	34	CACNA2D1	5.246	5.246	5.246	6	6	6	0.0464845912264238	1	0.00403183536937224	0.00403183536937224	0.00404936980233505	1	3
2-Multi	35	CACNB2	9.906	9.906	9.906	8	8	8	0.0596199715154561	1	0.00757851957241535	0.00757851957241535	0.0075968888476712	1	6
2-Multi	36	CACNG2	4.951	4.951	4.951	6	6	6	0.0623439824831771	1	-4.22588051013536e-17	-4.22588051013536e-17	1.71843949853449e-05	0.666666666666667	2
2-Multi	37	CALN1	22.878	22.878	22.878	16	16	16	0.0581962619572219	1	0.19323544159829	0.19323544159829	0.193257893915614	0.666666666666667	14
2-Multi	38	CAPZA2	1.273	1.273	1.273	2	2	2	0.045256673468905	1	-4.57298825564903e-18	-4.57298825564903e-18	1.6036217323099e-05	0.333333333333333	1
2-Multi	39	CDH12	16.397	16.397	16.397	16	16	16	0.0473732092234593	1	0.133764712424751	0.133764712424751	0.133785630603063	0.666666666666667	13
2-Multi	40	CHD6	41.871	41.871	41.871	32	32	32	0.0842297571383857	1	0.662104902399179	0.662104902399179	0.662119090158222	1	16
2-Multi	41	CRK	12.086	12.086	12.086	13	13	13	0.0585332662842302	1	-4.85642957096566e-17	-4.85642957096566e-17	2.06979856238039e-05	0.333333333333333	7
2-Multi	42	CSF1R	43.423	43.423	43.423	36	36	36	0.118477203083618	1	0.73762009014137	0.73762009014137	0.737626371389936	1	17
2-Multi	43	CTNND2	8.033	8.033	8.033	9	9	9	0.0497090209454725	1	0.0134658092533689	0.0134658092533689	0.0134837326063505	1	5
2-Multi	44	CUL9	17.233	17.233	17.233	17	17	17	0.067364850743032	1	0.0881583531667291	0.0881583531667291	0.088176793527126	0.666666666666667	8
2-Multi	45	CUX1	4.298	4.298	4.298	5	5	5	0.0465841104855744	1	7.82420097917741e-06	7.82420097917741e-06	2.47926644249655e-05	1	2
2-Multi	46	DAB1	2.581	2.581	2.581	3	3	3	0.0297929178333287	1	-3.06459306002956e-17	-3.06459306002956e-17	1.68957640645667e-05	0.666666666666667	2
2-Multi	47	DACH1	3.169	3.169	3.169	4	4	4	0.0387250045613939	1	-5.20396798798505e-17	-5.20396798798505e-17	1.69657653969454e-05	0.666666666666667	2
2-Multi	48	DCC	4.417	4.417	4.417	5	5	5	0.0401651307503202	1	-4.74031614821144e-17	-4.74031614821144e-17	1.75381596533307e-05	0.666666666666667	3
2-Multi	49	DDHD1	1.597	1.597	1.597	2	2	2	0.0243398570843659	1	0.000285380718296782	0.000285380718296782	0.000301782233288299	0.666666666666667	1
2-Multi	50	DGKB	47.555	47.555	47.555	28	28	28	0.108395901449124	1	1	1	1	1	17
2-Multi	51	DGKI	32.514	32.514	32.514	28	28	28	0.128671410027887	1	0.581678754549965	0.581678754549965	0.581685498170849	1	17
2-Multi	52	DRD2	7.69	7.69	7.69	8	8	8	0.0527461491817018	1	0.00320037964877949	0.00320037964877949	0.00321853616592943	1	4
2-Multi	53	DTNA	22.534	22.534	22.534	19	19	19	0.0598810042782488	1	0.10496403120055	0.10496403120055	0.104988331793244	0.666666666666667	14
2-Multi	54	DYNC1I1	1.464	1.464	1.464	2	2	2	0.0276727468904815	1	4.30291251202562e-06	4.30291251202562e-06	2.06571993618597e-05	0.666666666666667	1
2-Multi	55	ECT2L	7.562	7.562	7.562	9	9	9	0.0996766645684034	1	0.000107925336469104	0.000107925336469104	0.000125464352819376	0.666666666666667	3
2-Multi	56	EGFR	22.294	22.294	22.294	24	24	24	0.118813094334541	1	-1.13968281634771e-16	-1.13968281634771e-16	2.32533910822811e-05	0.333333333333333	7
2-Multi	57	EIF4EBP1	7.752	7.752	7.752	8	8	8	0.0394604443100194	1	-6.21683075824055e-17	-6.21683075824055e-17	1.87054572351068e-05	0.333333333333333	7
2-Multi	58	EPHB1	20.953	20.953	20.953	19	19	19	0.0593516077996257	1	0.453525611819241	0.453525611819241	0.453534200609023	1	16
2-Multi	59	ERC2	3.218	3.218	3.218	4	4	4	0.0582771286625753	1	-3.27137417535734e-17	-3.27137417535734e-17	1.67222287450404e-05	0.666666666666667	1
2-Multi	60	ESR1	30.526	30.526	30.526	38	38	38	0.256471731463148	1	0.00220401937217001	0.00220401937217001	0.0022296049124242	1	7
2-Multi	61	ETHE1	11.934	11.934	11.934	11	11	11	0.0414947082287092	1	0.056202767236357	0.056202767236357	0.0562223758337695	0.666666666666667	9
2-Multi	62	EXT1	8.017	8.017	8.017	9	9	9	0.0677946183690832	1	0.0107575670747283	0.0107575670747283	0.0107756244087102	1	4
2-Multi	63	EYA3	8.089	8.089	8.089	8	8	8	0.047197448619234	1	0.000859716533429357	0.000859716533429357	0.000878129018770131	1	6
2-Multi	64	EYA4	11.599	11.599	11.599	11	11	11	0.0588687057020284	1	0.00146003647707155	0.00146003647707155	0.00147959213560365	1	6
2-Multi	65	EYS	15.619	15.619	15.619	15	15	15	0.0610848901169235	1	0.0573960149579721	0.0573960149579721	0.0574151629434453	0.666666666666667	7
2-Multi	66	FAM120A	3.306	3.306	3.306	4	4	4	0.0416796112690418	1	-2.55817245242932e-17	-2.55817245242932e-17	1.66547357726284e-05	0.666666666666667	3
2-Multi	67	FAM168A	1.538	1.538	1.538	2	2	2	0.0247346639249665	1	-3.87551455346042e-17	-3.87551455346042e-17	1.65378024532567e-05	0.666666666666667	1
2-Multi	68	FAR1	7.081	7.081	7.081	6	6	6	0.035209184880259	1	0.0051661230569864	0.0051661230569864	0.00518406898789605	0.666666666666667	8
2-Multi	69	FGD6	6.088	6.088	6.088	7	7	7	0.0427273270841307	1	0.00283805801491616	0.00283805801491616	0.00285558548057239	0.666666666666667	4
2-Multi	70	FHIT	1.414	1.414	1.414	2	2	2	0.0233345699590002	1	-4.99699899204013e-17	-4.99699899204013e-17	1.66676008644531e-05	0.666666666666667	1
2-Multi	71	FKBP1A	6.927	6.927	6.927	8	8	8	0.0382087483696231	1	-5.66239528780175e-17	-5.66239528780175e-17	1.82611822201157e-05	0.333333333333333	7
2-Multi	72	FNDC3B	1.48	1.48	1.48	2	2	2	0.0418398823031538	1	-3.33776310935035e-17	-3.33776310935035e-17	1.63502982599069e-05	0.666666666666667	1
2-Multi	73	FOXO3	20.175	20.175	20.175	21	21	21	0.107201313466043	1	0.000121867482362491	0.000121867482362491	0.000144132035595839	1	7
2-Multi	74	FSHR	6.199	6.199	6.199	6	6	6	0.0426908440024394	1	0.00137812105041455	0.00137812105041455	0.00139568285382882	0.666666666666667	4
2-Multi	75	FSTL5	5.157	5.157	5.157	6	6	6	0.0322741722783992	1	0.00402948900120746	0.00402948900120746	0.00404700317339935	0.666666666666667	5
2-Multi	76	FXN	9.167	9.167	9.167	8	8	8	0.0431959963463781	1	0.011524680095742	0.011524680095742	0.0115433141950962	0.666666666666667	8
2-Multi	77	FXR1	5.011	5.011	5.011	6	6	6	0.0653204731552874	1	0.00147265968581082	0.00147265968581082	0.00148969149182149	1	2
2-Multi	78	FYN	33.437	33.437	33.437	35	35	35	0.134579067445573	1	0.186103428621706	0.186103428621706	0.186124088229981	1	9
2-Multi	79	GABRA4	7.343	7.343	7.343	8	8	8	0.0398294324105085	1	0.0279063273382535	0.0279063273382535	0.0279235311071892	0.666666666666667	6
2-Multi	80	GALNTL2	1.681	1.681	1.681	2	2	2	0.0437631860291111	1	-4.0093334717073e-17	-4.0093334717073e-17	1.63781510984756e-05	0.666666666666667	1
2-Multi	81	GLTP	1.618	1.618	1.618	2	2	2	0.0419670090284911	1	-3.62933239752774e-17	-3.62933239752774e-17	1.63214043679443e-05	0.666666666666667	2
2-Multi	82	GPC3	49.45	49.45	49.45	36	36	36	0.123325868923564	1	0.987903996605272	0.987903996605272	0.987907315017892	1	17
2-Multi	83	GRB2	24.311	24.311	24.311	26	26	26	0.108373443182713	1	0.0279664830850321	0.0279664830850321	0.0279901314276326	1	7
2-Multi	84	GRIK2	9.433	9.433	9.433	10	10	10	0.0550856314494263	1	0.00847576932541415	0.00847576932541415	0.00849406426993636	1	6
2-Multi	85	GRM1	4.337	4.337	4.337	5	5	5	0.0417531739345879	1	0.000614208043606259	0.000614208043606259	0.000631181082782285	1	2
2-Multi	86	GRM7	20.623	20.623	20.623	20	20	20	0.0824477065524839	1	0.104434672812625	0.104434672812625	0.104456129220826	1	13
2-Multi	87	HEATR6	3.323	3.323	3.323	4	4	4	0.0425482101370801	1	-4.34266730823087e-17	-4.34266730823087e-17	1.68064340811721e-05	0.666666666666667	3
2-Multi	88	HSD17B6	4.835	4.835	4.835	6	6	6	0.0469414167683182	1	1.91820782124031e-05	1.91820782124031e-05	3.62913104222524e-05	1	2
2-Multi	89	IFT27	24.026	24.026	24.026	16	16	16	0.0556530390341604	1	0.381702183252027	0.381702183252027	0.381717347295406	0.666666666666667	16
2-Multi	90	IGF2BP2	1.335	1.335	1.335	2	2	2	0.0408811908887609	1	-1.55840506665936e-17	-1.55840506665936e-17	1.61196592049659e-05	0.666666666666667	1
2-Multi	91	IKZF1	5.064	5.064	5.064	6	6	6	0.0465802179887714	1	0.000101082071555634	0.000101082071555634	0.000118440030643296	1	2
2-Multi	92	IL15RA	4.269	4.269	4.269	5	5	5	0.0345828384719824	1	0.0160587411172186	0.0160587411172186	0.0160753257622701	1	2
2-Multi	93	IMMP2L	57.91	57.91	57.91	94	94	94	1	1	0.0204883576143463	0.0204883576143463	0.0205169411260211	0.666666666666667	3
2-Multi	94	IRF2	7.012	7.012	7.012	6	6	6	0.0446710107978545	1	0.000125954043448249	0.000125954043448249	0.000143846018561823	0.666666666666667	5
2-Multi	95	JAK1	19.123	19.123	19.123	20	20	20	0.0837635532706996	1	0.144734478425859	0.144734478425859	0.144752012642393	1	8
2-Multi	96	KATNA1	27.373	27.373	27.373	27	27	27	0.0630073169016555	1	0.431605051987245	0.431605051987245	0.431619431734652	0.666666666666667	16
2-Multi	97	KCNAB1	8.244	8.244	8.244	7	7	7	0.0469852778563824	1	0.00244980631874396	0.00244980631874396	0.00246784366547272	0.666666666666667	5
2-Multi	98	KCNMA1	8.643	8.643	8.643	9	9	9	0.0610513721055226	1	0.000466953069309333	0.000466953069309333	0.000485562697425043	1	5
2-Multi	99	KCNMB2	4.34	4.34	4.34	5	5	5	0.0371745865784556	1	0.00011109931922313	0.00011109931922313	0.000128034342492772	1	4
2-Multi	100	KHDRBS2	9.796	9.796	9.796	11	11	11	0.051153512625923	1	0.0115169667384749	0.0115169667384749	0.0115352078173291	0.666666666666667	5
2-Multi	101	KIAA1217	22.387	22.387	22.387	31	31	31	0.369768995953747	1	-2.55828279773371e-17	-2.55828279773371e-17	2.07972503884637e-05	0.666666666666667	3
2-Multi	102	KIAA1244	11.55	11.55	11.55	18	18	18	0.190203924621209	1	-2.38430390203267e-17	-2.38430390203267e-17	1.8398770955725e-05	0.333333333333333	3
2-Multi	103	KIF13A	9.594	9.594	9.594	8	8	8	0.0436004313699344	1	0.0800166639733852	0.0800166639733852	0.0800340489863168	0.666666666666667	10
2-Multi	104	KRIT1	2.482	2.482	2.482	3	3	3	0.0265564480686705	1	0.0349695720068822	0.0349695720068822	0.0349852734832393	0.666666666666667	2
2-Multi	105	LAMA2	41.103	41.103	41.103	61	61	61	0.579792184260905	1	0.0278741253110648	0.0278741253110648	0.0278987730748158	1	3
2-Multi	106	LAMB3	3.554	3.554	3.554	4	4	4	0.0333006340660718	1	-5.13159556382889e-17	-5.13159556382889e-17	1.71339579457174e-05	0.666666666666667	3
2-Multi	107	LATS1	21.986	21.986	21.986	21	21	21	0.0731597835997182	1	0.385985663869122	0.385985663869122	0.385995920885705	1	14
2-Multi	108	LATS2	4.804	4.804	4.804	5	5	5	0.033438695485611	1	-4.22026219576644e-17	-4.22026219576644e-17	1.71706753180728e-05	0.333333333333333	4
2-Multi	109	LMO3	25.288	25.288	25.288	17	17	17	0.0613983616085089	1	0.106813388040736	0.106813388040736	0.106839583080633	0.666666666666667	14
2-Multi	110	LMTK2	6.088	6.088	6.088	6	6	6	0.0289530105759779	1	0.147168847648267	0.147168847648267	0.14718213425123	0.666666666666667	6
2-Multi	111	LPP	23.294	23.294	23.294	22	22	22	0.0710770644375698	1	0.0764081297550042	0.0764081297550042	0.07643394940133	1	14
2-Multi	112	MAGI2	3.851	3.851	3.851	5	5	5	0.07051744005885	1	-6.51623023357182e-17	-6.51623023357182e-17	1.70612122995278e-05	1	2
2-Multi	113	MAK	29.872	29.872	29.872	27	27	27	0.0769080358890486	1	0.694902335945573	0.694902335945573	0.69490696793058	1	17
2-Multi	114	MAP2K6	33.056	33.056	33.056	29	29	29	0.0827231215545002	1	0.748215723989949	0.748215723989949	0.748219991718169	1	17
2-Multi	115	MAP3K5	10.059	10.059	10.059	11	11	11	0.0519554978884842	1	0.0567376554863821	0.0567376554863821	0.0567550460371403	1	5
2-Multi	116	MAST4	28.922	28.922	28.922	20	20	20	0.0711697456767461	1	0.750076973297977	0.750076973297977	0.750078699842899	0.666666666666667	17
2-Multi	117	MB21D2	1.519	1.519	1.519	2	2	2	0.042529996298867	1	-3.68176756028887e-17	-3.68176756028887e-17	1.63804399115011e-05	0.666666666666667	1
2-Multi	118	ME3	8.619	8.619	8.619	8	8	8	0.0467920679732983	1	0.00525568513537894	0.00525568513537894	0.00527430797556976	0.666666666666667	8
2-Multi	119	MGAT4C	2.426	2.426	2.426	2	2	2	0.0252291219200886	1	0.00503379105405473	0.00503379105405473	0.00505012633099555	0.666666666666667	2
2-Multi	120	MIPOL1	1.281	1.281	1.281	2	2	2	0.0421549343446756	1	-3.49617013359806e-17	-3.49617013359806e-17	1.63171650693017e-05	0.666666666666667	1
2-Multi	121	MLST8	8.656	8.656	8.656	9	9	9	0.0433230136771802	1	-7.8037548738214e-17	-7.8037548738214e-17	1.89438180411436e-05	0.333333333333333	7
2-Multi	122	MTOR	15.31	15.31	15.31	16	16	16	0.0726020224604547	1	-5.01453839341122e-17	-5.01453839341122e-17	2.13182293774611e-05	0.333333333333333	7
2-Multi	123	MTRF1	3.35	3.35	3.35	3	3	3	0.0370803479876527	1	0.00010832467586145	0.00010832467586145	0.000125168536411498	0.666666666666667	3
2-Multi	124	MTSS1	1.51	1.51	1.51	2	2	2	0.0241416770938143	1	-4.96618482498506e-17	-4.96618482498506e-17	1.66089653638871e-05	0.666666666666667	1
2-Multi	125	MTTP	6.232	6.232	6.232	7	7	7	0.054668564440105	1	0.0016356824256556	0.0016356824256556	0.00165299153872153	0.666666666666667	4
2-Multi	126	MYCBP2	18.646	18.646	18.646	15	15	15	0.0543984958811627	1	0.0809828708182443	0.0809828708182443	0.0810066216740739	1	14
2-Multi	127	NCOA2	9.075	9.075	9.075	10	10	10	0.0617490394654341	1	0.00140580132579226	0.00140580132579226	0.00142467644848022	1	4
2-Multi	128	NEBL	3.294	3.294	3.294	4	4	4	0.0414666712834359	1	0.0044962426951712	0.0044962426951712	0.00451288495020761	0.666666666666667	3
2-Multi	129	NEDD4L	11.601	11.601	11.601	12	12	12	0.0560181191080082	1	0.00459233521962796	0.00459233521962796	0.00461183762459398	1	6
2-Multi	130	NEK7	35.914	35.914	35.914	31	31	31	0.133316466622132	1	0.83189977310738	0.83189977310738	0.831902238652508	0.666666666666667	17
2-Multi	131	NF1	24.55	24.55	24.55	24	24	24	0.0655470483435152	1	0.421454303473886	0.421454303473886	0.421466029032856	1	16
2-Multi	132	NLGN1	8.857	8.857	8.857	8	8	8	0.0544225630421169	1	0.0465833622856546	0.0465833622856546	0.046600535841125	1	5
2-Multi	133	NME9	19.344	19.344	19.344	12	12	12	0.055184747635492	1	0.356436966304604	0.356436966304604	0.356447136879352	0.666666666666667	14
2-Multi	134	NPAS3	8.937	8.937	8.937	6	6	6	0.0560877958735407	1	1.1798999899385e-05	1.1798999899385e-05	2.99563159681449e-05	0.666666666666667	5
2-Multi	135	NRG3	5.285	5.285	5.285	6	6	6	0.0391329240965255	1	0.00345375317579647	0.00345375317579647	0.00347100617367104	1	3
2-Multi	136	NRXN3	5.029	5.029	5.029	6	6	6	0.0586118947357011	1	0.00103307193227364	0.00103307193227364	0.00105022511019902	1	2
2-Multi	137	NSMCE2	9.098	9.098	9.098	9	9	9	0.0630111037089985	1	0.010607279711214	0.010607279711214	0.0106257378873196	1	6
2-Multi	138	OPA1	20.274	20.274	20.274	17	17	17	0.0497064316436036	1	0.308521244233071	0.308521244233071	0.308537015257013	0.666666666666667	16
2-Multi	139	PARP8	8.069	8.069	8.069	6	6	6	0.044295845737226	1	0.0702367989433535	0.0702367989433535	0.0702527401390077	0.666666666666667	6
2-Multi	140	PBX3	9.741	9.741	9.741	7	7	7	0.054141449766124	1	0.000503912708197295	0.000503912708197295	0.000522582009299441	0.666666666666667	6
2-Multi	141	PCDHGB4	14.461	14.461	14.461	16	16	16	0.0422322380499355	1	0.126279944660783	0.126279944660783	0.126299610203761	0.666666666666667	13
2-Multi	142	PCOLCE2	27.473	27.473	27.473	27	27	27	0.0600229958523266	1	0.596996960825211	0.596996960825211	0.597005570206941	0.666666666666667	16
2-Multi	143	PET112	1.603	1.603	1.603	2	2	2	0.0421812975203651	1	-1.06393643724149e-17	-1.06393643724149e-17	1.61699616250117e-05	0.666666666666667	1
2-Multi	144	PHACTR1	5.277	5.277	5.277	4	4	4	0.0340179104971806	1	0.00704790442588994	0.00704790442588994	0.00706526034490387	0.666666666666667	6
2-Multi	145	PHKB	21.936	21.936	21.936	21	21	21	0.0625793122492682	1	0.37921684671698	0.37921684671698	0.379227616352812	0.666666666666667	14
2-Multi	146	PINX1	6.351	6.351	6.351	6	6	6	0.0440087241563225	1	0.0390281380897101	0.0390281380897101	0.0390444896653022	0.666666666666667	3
2-Multi	147	PKHD1	1.638	1.638	1.638	2	2	2	0.0423196417590816	1	-3.21686551840723e-17	-3.21686551840723e-17	1.63060980703902e-05	0.666666666666667	1
2-Multi	148	PKIB	5.346	5.346	5.346	5	5	5	0.0372205324096045	1	0.0252145277640625	0.0252145277640625	0.0252310654352411	0.666666666666667	3
2-Multi	149	PLCB4	7.683	7.683	7.683	9	9	9	0.0650357624771009	1	0.000331375758522273	0.000331375758522273	0.000349310818796056	1	2
2-Multi	150	PLEKHG1	4.349	4.349	4.349	4	4	4	0.0392120643493503	1	0.000111600691246449	0.000111600691246449	0.000128590672420696	0.666666666666667	3
2-Multi	151	PLOD2	10.75	10.75	10.75	10	10	10	0.0353431058523146	1	0.154211216393982	0.154211216393982	0.154227764707277	0.666666666666667	10
2-Multi	152	PNLIPRP2	9.85	9.85	9.85	11	11	11	0.0615809509525142	1	0.00795529722417634	0.00795529722417634	0.00797369783659902	0.666666666666667	5
2-Multi	153	POPDC3	1.288	1.288	1.288	2	2	2	0.0315724553488688	1	-1.68689254668445e-17	-1.68689254668445e-17	1.6119303600611e-05	0.333333333333333	1
2-Multi	154	PPM1D	8.851	8.851	8.851	7	7	7	0.047315961273051	1	0.00145607594131479	0.00145607594131479	0.00147486882813525	1	6
2-Multi	155	PRIM2	2.546	2.546	2.546	2	2	2	0.0252501384641465	1	0.0255729571391538	0.0255729571391538	0.0255889068196175	0.666666666666667	2
2-Multi	156	PTK2	44.274	44.274	44.274	35	35	35	0.122163966775624	1	0.754804944739773	0.754804944739773	0.754811342181359	1	17
2-Multi	157	PTPRG	8.87	8.87	8.87	10	10	10	0.063556628120833	1	0.00187368487252226	0.00187368487252226	0.00189225319601132	1	6
2-Multi	158	PTPRK	43.861	43.861	43.861	59	59	59	0.516267647452826	1	0.0144898271331258	0.0144898271331258	0.0145170835944365	1	6
2-Multi	159	PTPRM	12.581	12.581	12.581	11	11	11	0.0550144157313193	1	0.00282034025275994	0.00282034025275994	0.00284008018820078	0.666666666666667	6
2-Multi	160	PXN	13.745	13.745	13.745	15	15	15	0.0669540817418388	1	-9.95175062071543e-17	-9.95175062071543e-17	2.09350963179259e-05	0.333333333333333	7
2-Multi	161	RAB6B	26.396	26.396	26.396	19	19	19	0.0811167694055321	1	0.373207927458837	0.373207927458837	0.373223885987967	1	16
2-Multi	162	RAD54B	30.049	30.049	30.049	28	28	28	0.0655269758947754	1	0.48520021442979	0.48520021442979	0.485214875600068	0.666666666666667	16
2-Multi	163	RAPGEF6	5.082	5.082	5.082	6	6	6	0.0381285098580024	1	0.0238210557283032	0.0238210557283032	0.023837662756089	1	4
2-Multi	164	RARB	7.185	7.185	7.185	8	8	8	0.0478902145978509	1	0.00273042431681029	0.00273042431681029	0.00274839891848442	1	3
2-Multi	165	REPS1	22.793	22.793	22.793	22	22	22	0.06258348351336	1	0.183996684305255	0.183996684305255	0.184018231723161	0.666666666666667	14
2-Multi	166	RFWD3	10.758	10.758	10.758	12	12	12	0.0702112985868383	1	0.0562772152818646	0.0562772152818646	0.0562947066583993	1	5
2-Multi	167	RHBDD1	11.131	11.131	11.131	8	8	8	0.04306802427124	1	0.0359131329575849	0.0359131329575849	0.035932216824133	0.666666666666667	9
2-Multi	168	RICTOR	7.491	7.491	7.491	8	8	8	0.0386015216519819	1	-4.58412065993638e-17	-4.58412065993638e-17	1.86488355370321e-05	0.333333333333333	7
2-Multi	169	RIMS1	2.455	2.455	2.455	3	3	3	0.0530381664649416	1	-5.9056829639886e-18	-5.9056829639886e-18	1.63042152587609e-05	0.666666666666667	1
2-Multi	170	RIPK2	7.127	7.127	7.127	7	7	7	0.0394051676666186	1	0.105304099427702	0.105304099427702	0.105318724073918	1	5
2-Multi	171	RNF217	16.655	16.655	16.655	18	18	18	0.0806464601729243	1	0.0179590235554592	0.0179590235554592	0.0179802752952842	0.666666666666667	6
2-Multi	172	RNF38	7.191	7.191	7.191	8	8	8	0.0399932045057337	1	0.00366685737089445	0.00366685737089445	0.0036850135750751	0.666666666666667	6
2-Multi	173	ROBO2	2.597	2.597	2.597	3	3	3	0.0309849500703748	1	0.00383914187114629	0.00383914187114629	0.00385584470667652	1	1
2-Multi	174	RPS6KB1	44.666	44.666	44.666	35	35	35	0.113410625001424	1	0.782865970528476	0.782865970528476	0.782872147901746	1	17
2-Multi	175	RPTOR	9.779	9.779	9.779	10	10	10	0.047486160288291	1	-7.52888819288015e-17	-7.52888819288015e-17	1.93087909329366e-05	0.333333333333333	7
2-Multi	176	RRAGD	13.567	13.567	13.567	13	13	13	0.047087021967017	1	0.117646077574459	0.117646077574459	0.117664199566524	1	10
2-Multi	177	RSPO3	5.152	5.152	5.152	6	6	6	0.0539499448084635	1	0.0370869309893476	0.0370869309893476	0.0371032317267176	1	3
2-Multi	178	SATB1	3.455	3.455	3.455	4	4	4	0.0387068980191876	1	4.72365055514738e-06	4.72365055514738e-06	2.15864154651057e-05	1	2
2-Multi	179	SEMA6A	4.296	4.296	4.296	5	5	5	0.0308428220774516	1	0.0104010247742231	0.0104010247742231	0.0104178806869419	0.666666666666667	3
2-Multi	180	SERINC5	5.238	5.238	5.238	4	4	4	0.0331433757378081	1	0.00730656620474355	0.00730656620474355	0.00732395916618233	0.666666666666667	6
2-Multi	181	SERPINB7	3.572	3.572	3.572	4	4	4	0.0280786091260726	1	0.0602231559236761	0.0602231559236761	0.0602383351857556	0.666666666666667	3
2-Multi	182	SGPL1	5.278	5.278	5.278	6	6	6	0.0263435186881006	1	0.0977704127071435	0.0977704127071435	0.0977860187899534	0.666666666666667	5
2-Multi	183	SH3GL2	3.318	3.318	3.318	4	4	4	0.0321030050480552	1	-5.03927423157334e-17	-5.03927423157334e-17	1.70462150766814e-05	0.666666666666667	3
2-Multi	184	SHC1	14.796	14.796	14.796	16	16	16	0.0702146586434344	1	-1.23708175117851e-16	-1.23708175117851e-16	2.16963099270925e-05	0.333333333333333	7
2-Multi	185	SLC14A2	2.414	2.414	2.414	3	3	3	0.0360595498852558	1	5.77382458346792e-05	5.77382458346792e-05	7.43382654249972e-05	0.666666666666667	1
2-Multi	186	SLC22A3	1.615	1.615	1.615	2	2	2	0.0264596932194952	1	5.76663239628747e-05	5.76663239628747e-05	7.4021264007026e-05	0.666666666666667	1
2-Multi	187	SLC26A5	2.519	2.519	2.519	3	3	3	0.0298571070986357	1	0.00039311978332708	0.00039311978332708	0.000409706588709051	0.666666666666667	3
2-Multi	188	SORBS1	5.011	5.011	5.011	6	6	6	0.0446688191087638	1	0.000123265511752188	0.000123265511752188	0.000140742532586468	1	3
2-Multi	189	SOS1	15.833	15.833	15.833	17	17	17	0.0875689775670446	1	-8.35493914030664e-17	-8.35493914030664e-17	2.15287110692598e-05	0.333333333333333	7
2-Multi	190	SOX6	3.937	3.937	3.937	4	4	4	0.0398323450715281	1	5.28841554802937e-06	5.28841554802937e-06	2.25520986889443e-05	0.666666666666667	3
2-Multi	191	SRGAP3	3.493	3.493	3.493	4	4	4	0.0386480377593047	1	0.00275757912154357	0.00275757912154357	0.00277448024603713	1	1
2-Multi	192	STK4	24.76	24.76	24.76	22	22	22	0.0783058957420225	1	0.45258799350725	0.45258799350725	0.452597491747874	1	16
2-Multi	193	STX17	1.498	1.498	1.498	2	2	2	0.0416096648434758	1	-2.82422780315978e-17	-2.82422780315978e-17	1.62278764222603e-05	0.666666666666667	1
2-Multi	194	STX7	2.393	2.393	2.393	3	3	3	0.0267945848159276	1	0.00199927681318012	0.00199927681318012	0.00201604251867111	1	1
2-Multi	195	SUSD1	21.803	21.803	21.803	16	16	16	0.0531039460252809	1	0.191443060451362	0.191443060451362	0.191464929497372	0.666666666666667	14
2-Multi	196	SYNE1	19.673	19.673	19.673	30	30	30	0.332484480521116	1	-6.42545177599655e-17	-6.42545177599655e-17	2.03548620763944e-05	0.666666666666667	3
2-Multi	197	SYT1	18.635	18.635	18.635	21	21	21	0.0895515770269496	1	0.0592980955254781	0.0592980955254781	0.0593183606802181	1	8
2-Multi	198	SYT15	4.304	4.304	4.304	4	4	4	0.0292200906447325	1	0.00721981763787877	0.00721981763787877	0.00723685547006144	0.666666666666667	5
2-Multi	199	TAB2	4.249	4.249	4.249	5	5	5	0.04064984554085	1	-2.9868707944827e-17	-2.9868707944827e-17	1.69293931777401e-05	0.666666666666667	2
2-Multi	200	TAF1	5.766	5.766	5.766	6	6	6	0.0369902126793377	1	-2.95379845425109e-17	-2.95379845425109e-17	1.73969405836089e-05	0.333333333333333	4
2-Multi	201	TAF12	4.963	4.963	4.963	5	5	5	0.0334193285348189	1	-3.3198559746576e-17	-3.3198559746576e-17	1.70951943897957e-05	0.333333333333333	4
2-Multi	202	TAF2	11.68	11.68	11.68	14	14	14	0.105523849858788	1	0.000236037630536041	0.000236037630536041	0.000255039709559922	1	4
2-Multi	203	TAF7	3.996	3.996	3.996	4	4	4	0.0288751785067779	1	-2.43355004473102e-17	-2.43355004473102e-17	1.68653257689613e-05	0.333333333333333	4
2-Multi	204	TATDN1	1.585	1.585	1.585	2	2	2	0.042033534102588	1	-2.90673098816634e-17	-2.90673098816634e-17	1.63157711080858e-05	0.666666666666667	2
2-Multi	205	TBC1D5	40.218	40.218	40.218	56	56	56	0.602682928546934	1	0.00962686282054802	0.00962686282054802	0.0096519126826198	1	3
2-Multi	206	TBP	8.942	8.942	8.942	10	10	10	0.053910552530584	1	-5.01135248377344e-17	-5.01135248377344e-17	1.84307879541605e-05	0.333333333333333	4
2-Multi	207	TEX14	8.879	8.879	8.879	9	9	9	0.0328700641517191	1	0.22069731485072	0.22069731485072	0.220709024462098	0.666666666666667	9
2-Multi	208	THEMIS	2.197	2.197	2.197	3	3	3	0.0330125342705725	1	-5.82619743034924e-17	-5.82619743034924e-17	1.68025987722027e-05	0.666666666666667	2
2-Multi	209	THRB	11.059	11.059	11.059	11	11	11	0.0595855406594799	1	0.00421512908051763	0.00421512908051763	0.00423422532729027	1	6
2-Multi	210	THSD4	9.01	9.01	9.01	7	7	7	0.0383203420369399	1	0.0277662527392643	0.0277662527392643	0.0277846990017368	0.666666666666667	8
2-Multi	211	TMEM132C	0.557	0.557	0.557	1	1	1	0.0334384945292524	1	-4.5878569238637e-18	-4.5878569238637e-18	1.58866834069749e-05	0.333333333333333	1
2-Multi	212	TNP2	10.673	10.673	10.673	10	10	10	0.0387820325304784	1	0.029114423869241	0.029114423869241	0.0291350169339072	0.666666666666667	9
2-Multi	213	TOP2B	24.425	24.425	24.425	23	23	23	0.143361187856731	1	0.300744237495473	0.300744237495473	0.300760438352307	1	16
2-Multi	214	TPD52L1	3.379	3.379	3.379	4	4	4	0.0371593860796159	1	0.00120016120839814	0.00120016120839814	0.00121691505301254	0.666666666666667	2
2-Multi	215	TRAM1	2.536	2.536	2.536	3	3	3	0.0479628383390238	1	-6.60156118073277e-17	-6.60156118073277e-17	1.68220915781602e-05	1	1
2-Multi	216	TRDN	4.318	4.318	4.318	5	5	5	0.0380139205184837	1	0.00352298643543394	0.00352298643543394	0.00353999050502534	0.666666666666667	3
2-Multi	217	UNC5D	2.362	2.362	2.362	3	3	3	0.0348476438611162	1	-2.98514578795607e-17	-2.98514578795607e-17	1.6477030279596e-05	0.666666666666667	1
2-Multi	218	USP32	18.115	18.115	18.115	16	16	16	0.0701936607458099	1	0.0470404741786382	0.0470404741786382	0.0470620526221749	0.666666666666667	9
2-Multi	219	UVRAG	4.028	4.028	4.028	5	5	5	0.0353280336830508	1	0.00310550995009083	0.00310550995009083	0.00312252827759831	1	2
2-Multi	220	VPS8	19.835	19.835	19.835	17	17	17	0.0535649278847485	1	0.0764081297550042	0.0764081297550042	0.0764326283755834	0.666666666666667	14
2-Multi	221	WDR49	17.245	17.245	17.245	16	16	16	0.0463590885914886	1	0.157516429967157	0.157516429967157	0.157537073882786	0.666666666666667	14
2-Multi	222	WNK2	35.105	35.105	35.105	21	21	21	0.0707396185297963	1	0.911564499633126	0.911564499633126	0.911565375418584	0.666666666666667	17
2-Multi	223	WWP1	9.797	9.797	9.797	9	9	9	0.0507538840605892	1	0.00193257198177234	0.00193257198177234	0.00195159703829309	1	6
2-Multi	224	WWTR1	6.149	6.149	6.149	7	7	7	0.0444525570228755	1	-4.67950954080267e-17	-4.67950954080267e-17	1.76615097700444e-05	0.666666666666667	4
2-Multi	225	YAP1	6.639	6.639	6.639	7	7	7	0.0409947217743974	1	-4.1374925088947e-17	-4.1374925088947e-17	1.79831118128876e-05	0.333333333333333	4
2-Multi	226	YME1L1	34.716	34.716	34.716	35	35	35	0.076644707939085	1	0.52916831618651	0.52916831618651	0.529182546440692	0.666666666666667	16
2-Multi	227	YTHDF2	5.288	5.288	5.288	5	5	5	0.0496489945628436	1	0.00148701705844119	0.00148701705844119	0.00150397475987916	0.666666666666667	3
2-Multi	228	YWHAZ	14.533	14.533	14.533	16	16	16	0.0967875292762351	1	-1.09592625254901e-16	-1.09592625254901e-16	2.09490873707297e-05	1	7
2-Multi	229	ZFPM2	2.465	2.465	2.465	3	3	3	0.031159321131477	1	4.41310365443009e-06	4.41310365443009e-06	2.10951313471225e-05	0.666666666666667	3
2-Multi	230	ZMYND8	24.083	24.083	24.083	16	16	16	0.0652338752294594	1	0.104563009290407	0.104563009290407	0.104588895643887	0.666666666666667	14
2-Multi	231	ZNF438	4.379	4.379	4.379	4	4	4	0.0375955058167717	1	6.03428971237462e-06	6.03428971237462e-06	2.33356192449569e-05	0.666666666666667	4
2-Multi	232	ZNF789	6.074	6.074	6.074	6	6	6	0.0429646870056784	1	2.4012111113537e-05	2.4012111113537e-05	4.17230137192747e-05	0.666666666666667	5
2-Multi	233	ZNF804B	1.505	1.505	1.505	2	2	2	0.0240935346095875	1	0.000285380718296772	0.000285380718296772	0.000301820112683907	0.666666666666667	1
2-Multi	234	MRPS28	3.547	3.547	3.547	4	4	4	0.0446632475128553	1	-1.84222827754476e-17	-1.84222827754476e-17	1.65874311566197e-05	0.666666666666667	3
2-Multi	235	LBR	2.623	2.623	2.623	3	3	3	0.0361227216344282	1	0.00206766891227681	0.00206766891227681	0.00208437855716205	1	1
2-Multi	236	RNLS	2.444	2.444	2.444	3	3	3	0.0314815441716858	1	1.91592997221797e-05	1.91592997221797e-05	3.5594343085334e-05	0.666666666666667	2
2-Multi	237	ATXN1	4.13	4.13	4.13	5	5	5	0.0367480295019883	1	-5.23125525410088e-17	-5.23125525410088e-17	1.73192637859971e-05	0.666666666666667	3
2-Multi	238	BAIAP2L1	1.411	1.411	1.411	2	2	2	0.0237182812556354	1	-5.87482921480274e-17	-5.87482921480274e-17	1.66690273460807e-05	0.666666666666667	1
2-Multi	239	APPBP2	3.048	3.048	3.048	4	4	4	0.0385089757555968	1	-4.89094379962445e-17	-4.89094379962445e-17	1.68718483672229e-05	0.666666666666667	2
2-Multi	240	CDYL2	1.498	1.498	1.498	2	2	2	0.0234325926490731	1	0.00114479387664505	0.00114479387664505	0.00116123726813096	0.666666666666667	1
2-Multi	241	ATG5	5.07	5.07	5.07	6	6	6	0.0661832326811207	1	-4.45784238459521e-17	-4.45784238459521e-17	1.73484635578737e-05	1	2
2-Multi	242	CD36	3.403	3.403	3.403	4	4	4	0.0329005748943084	1	-6.65361547226534e-17	-6.65361547226534e-17	1.72611858792585e-05	0.666666666666667	3
2-Multi	243	BCAS4	1.528	1.528	1.528	2	2	2	0.0268985215418499	1	-3.22566483679153e-17	-3.22566483679153e-17	1.63257128064498e-05	0.666666666666667	1
2-Multi	244	PIH1D2	2.318	2.318	2.318	3	3	3	0.0633400398292162	1	-3.31057314260617e-17	-3.31057314260617e-17	1.64298930632708e-05	1	1
2-Multi	245	ADD3	3.375	3.375	3.375	4	4	4	0.0296706667913344	1	0.00388490973006994	0.00388490973006994	0.00390160045718723	0.666666666666667	3
2-Multi	246	GNB4	3.831	3.831	3.831	5	5	5	0.0591881631835027	1	-1.41181732174718e-17	-1.41181732174718e-17	1.66890539408021e-05	1	2
2-Multi	247	LIPK	0.618	0.618	0.618	1	1	1	0.0207200943949672	1	-9.55865738782507e-18	-9.55865738782507e-18	1.59421541206349e-05	0.333333333333333	1
2-Multi	248	MACROD2	0.6	0.6	0.6	1	1	1	0.0204537284463048	1	-1.75429156461612e-17	-1.75429156461612e-17	1.5937172797481e-05	0.333333333333333	1
2-Multi	249	SCAF8	0.728	0.728	0.728	1	1	1	0.0223478863034588	1	-1.72705089345833e-17	-1.72705089345833e-17	1.59725955399085e-05	0.333333333333333	1
2-Multi	250	FBXL20	0.647	0.647	0.647	1	1	1	0.0277925985966918	1	-4.28296021378506e-18	-4.28296021378506e-18	1.59090905986877e-05	0.333333333333333	1
2-Multi	251	NXPH1	1.539	1.539	1.539	2	2	2	0.0314445869649479	1	0.000982708082668683	0.000982708082668683	0.000998795938658559	0.666666666666667	1
2-Multi	252	RIC3	3.347	3.347	3.347	4	4	4	0.0296261266876723	1	0.0403165810598194	0.0403165810598194	0.0403322533260256	0.666666666666667	2
2-Multi	253	PDZD2	1.577	1.577	1.577	2	2	2	0.0281438726952601	1	-2.54323865535488e-17	-2.54323865535488e-17	1.63103194618197e-05	0.666666666666667	1
2-Multi	254	SH3RF2	1.502	1.502	1.502	2	2	2	0.0219242058323284	1	0.0031352747250488	0.0031352747250488	0.00315150693733318	0.666666666666667	1
2-Multi	255	STXBP5	1.603	1.603	1.603	2	2	2	0.0235332658236816	1	0.00306719058335393	0.00306719058335393	0.00308346256541883	0.666666666666667	1
2-Multi	256	ARHGAP12	2.552	2.552	2.552	3	3	3	0.0278066532297143	1	0.0213831977637897	0.0213831977637897	0.0213994586658622	1	1
2-Multi	257	COL21A1	0.583	0.583	0.583	1	1	1	0.0255677090529388	1	-7.62562620716506e-18	-7.62562620716506e-18	1.58976565561581e-05	0.333333333333333	1
2-Multi	258	DCDC2	0.609	0.609	0.609	1	1	1	0.0261917467623954	1	-8.02545636629751e-18	-8.02545636629751e-18	1.59032993082318e-05	0.333333333333333	1
2-Multi	259	FAM13A	2.483	2.483	2.483	3	3	3	0.0271154585414212	1	0.0213831977637897	0.0213831977637897	0.0213991143029431	1	1
2-Multi	260	ANKFN1	1.401	1.401	1.401	2	2	2	0.0298105849658319	1	-1.60256372948389e-17	-1.60256372948389e-17	1.6123469812179e-05	0.333333333333333	2
2-Multi	261	CCDC28A	0.72	0.72	0.72	1	1	1	0.0215713450158353	1	-1.63481779961491e-17	-1.63481779961491e-17	1.59478669674275e-05	0.333333333333333	1
2-Multi	262	GBA3	0.628	0.628	0.628	1	1	1	0.020294016820982	1	-9.22314625542207e-18	-9.22314625542207e-18	1.59252837433901e-05	0.333333333333333	1
2-Multi	263	LOC100507462	0.72	0.72	0.72	1	1	1	0.0215713450158353	1	-1.63481802689526e-17	-1.63481802689526e-17	1.59478669674275e-05	0.333333333333333	1
2-Multi	264	LRIG1	1.575	1.575	1.575	2	2	2	0.0244478154885478	1	-5.27598816298634e-17	-5.27598816298634e-17	1.66591047043409e-05	0.666666666666667	1
2-Multi	265	MYF5	2.477	2.477	2.477	3	3	3	0.0477591947422597	1	7.68520860156824e-05	7.68520860156824e-05	9.33150433714768e-05	1	1
2-Multi	266	PPM1H	5.831	5.831	5.831	7	7	7	0.0420071510997155	1	0.000769739043572162	0.000769739043572162	0.000787675467089754	0.666666666666667	5
2-Multi	267	PDZRN3	8.097	8.097	8.097	9	9	9	0.0456265228041271	1	0.00366685737089446	0.00366685737089446	0.00368516121931117	1	6
2-Multi	268	RSRC2	1.506	1.506	1.506	2	2	2	0.0413558871060119	1	-1.84362794197402e-17	-1.84362794197402e-17	1.61927487465152e-05	0.666666666666667	1
2-Multi	269	JARID2	3.425	3.425	3.425	4	4	4	0.0338015864228499	1	8.90371509732615e-06	8.90371509732615e-06	2.5769417110275e-05	0.666666666666667	2
2-Multi	270	RFTN1	1.68	1.68	1.68	2	2	2	0.0276650240126376	1	5.1407126762412e-05	5.1407126762412e-05	6.78057780475763e-05	0.666666666666667	1
2-Multi	271	ACSL5	3.441	3.441	3.441	4	4	4	0.0241238373696351	1	0.0736851114154384	0.0736851114154384	0.0737000159656097	0.666666666666667	3
2-Multi	272	IL1RAPL2	3.35	3.35	3.35	4	4	4	0.0279666829455217	1	0.000921516770373766	0.000921516770373766	0.000938599389072403	0.666666666666667	3
2-Multi	273	BCKDHB	1.556	1.556	1.556	2	2	2	0.0270537779545632	1	6.72564605577748e-07	6.72564605577748e-07	1.68469911344622e-05	0.666666666666667	1
2-Multi	274	PTF1A	1.657	1.657	1.657	2	2	2	0.0270782241087229	1	3.53244342763977e-06	3.53244342763977e-06	1.98111395594205e-05	0.666666666666667	1
2-Multi	275	ANKRD6	0.591	0.591	0.591	1	1	1	0.0204413280879949	1	-3.16951529790716e-17	-3.16951529790716e-17	1.61780040613512e-05	0.333333333333333	1
2-Multi	276	ATP5J2-PTCD1	0.587	0.587	0.587	1	1	1	0.0203813181753241	1	-3.58843695822e-17	-3.58843695822e-17	1.61752502517471e-05	0.333333333333333	1
2-Multi	277	BACE2	0.598	0.598	0.598	1	1	1	0.0205463454351687	1	-3.27602862802695e-17	-3.27602862802695e-17	1.61828232281583e-05	0.333333333333333	1
2-Multi	278	C6orf170	1.218	1.218	1.218	2	2	2	0.0289197933676652	1	-4.91885084197202e-17	-4.91885084197202e-17	1.64855280637502e-05	0.333333333333333	2
2-Multi	279	C7orf72	0.685	0.685	0.685	1	1	1	0.0218515610357569	1	-3.70686688539002e-17	-3.70686688539002e-17	1.62427185870465e-05	0.333333333333333	1
2-Multi	280	CCDC3	0.557	0.557	0.557	1	1	1	0.0199312438302937	1	-3.58604135585501e-17	-3.58604135585501e-17	1.61545966797167e-05	0.333333333333333	1
2-Multi	281	COMMD10	0.556	0.556	0.556	1	1	1	0.0199162413521261	1	-3.90187869002496e-17	-3.90187869002496e-17	1.61539082273157e-05	0.333333333333333	1
2-Multi	282	CSMD1	1.49	1.49	1.49	2	2	2	0.032657738888496	1	-5.13779024641763e-17	-5.13779024641763e-17	1.65418326964888e-05	0.333333333333333	2
2-Multi	283	DCDC5	0.707	0.707	0.707	1	1	1	0.0221816155554458	1	-3.96185298231657e-17	-3.96185298231657e-17	1.62578645398688e-05	0.333333333333333	1
2-Multi	284	KLRF1	0.583	0.583	0.583	1	1	1	0.0203213082626534	1	-4.29027360586986e-17	-4.29027360586986e-17	1.61724964421431e-05	0.333333333333333	1
2-Multi	285	LHFPL3	1.689	1.689	1.689	3	3	3	0.0355249115201523	1	-5.75990748797979e-17	-5.75990748797979e-17	1.66940028801985e-05	0.333333333333333	3
2-Multi	286	LOC100507096	0.552	0.552	0.552	1	1	1	0.0198562314394553	1	-2.98545190265419e-17	-2.98545190265419e-17	1.61511544177117e-05	0.333333333333333	1
2-Multi	287	NKAIN3	0.738	0.738	0.738	1	1	1	0.0226466923786443	1	-3.98525939307084e-17	-3.98525939307084e-17	1.62792065643002e-05	0.333333333333333	1
2-Multi	288	PLAC4	0.598	0.598	0.598	1	1	1	0.0205463454351687	1	-3.11296463873561e-17	-3.11296463873561e-17	1.61828232281583e-05	0.333333333333333	1
2-Multi	289	RPA3	1.527	1.527	1.527	2	2	2	0.0425299962988676	1	-4.27450880747709e-17	-4.27450880747709e-17	1.63821853057835e-05	0.666666666666667	1
2-Multi	290	SLC25A40	0.589	0.589	0.589	1	1	1	0.0204113231316596	1	-2.75228876164589e-17	-2.75228876164589e-17	1.61766271565492e-05	0.333333333333333	1
2-Multi	291	SYNPR	1.791	1.791	1.791	3	3	3	0.036657202232443	1	-5.67316605986951e-17	-5.67316605986951e-17	1.66628414762573e-05	0.333333333333333	3
2-Multi	292	TMEM170A	0.566	0.566	0.566	1	1	1	0.0200662661338029	1	-3.56807975744143e-17	-3.56807975744143e-17	1.61607927513258e-05	0.333333333333333	1
2-Multi	293	TMEM2	0.605	0.605	0.605	1	1	1	0.0206513627823424	1	-2.3812969895013e-17	-2.3812969895013e-17	1.61876423949654e-05	0.333333333333333	1
2-Multi	294	TRPV2	1.47	1.47	1.47	2	2	2	0.0282238067767592	1	2.03780340443482e-06	2.03780340443482e-06	1.83922221214014e-05	0.666666666666667	1
2-Multi	295	ZNF704	1.621	1.621	1.621	2	2	2	0.0258338220770385	1	0.000285380718296765	0.000285380718296765	0.000301899973162425	0.666666666666667	1
2-Multi	296	IL20RA	2.43	2.43	2.43	3	3	3	0.0294180779071858	1	3.60621400101927e-05	3.60621400101927e-05	5.25368959346963e-05	1	1
2-Multi	297	ARMC3	0.752	0.752	0.752	1	1	1	0.0217350669341091	1	-2.06313961647355e-17	-2.06313961647355e-17	1.60636949739977e-05	0.333333333333333	1
2-Multi	298	ATRNL1	0.611	0.611	0.611	1	1	1	0.0198300287885065	1	-1.73994862674274e-17	-1.73994862674274e-17	1.60088387961892e-05	0.333333333333333	1
2-Multi	299	C10orf67	0.752	0.752	0.752	1	1	1	0.0217350669341091	1	-2.06313961641856e-17	-2.06313961641856e-17	1.60636949739977e-05	0.333333333333333	1
2-Multi	300	C2CD3	0.736	0.736	0.736	1	1	1	0.0215188923927642	1	-2.5496239128286e-17	-2.5496239128286e-17	1.60574701594946e-05	0.333333333333333	1
2-Multi	301	CNTN1	1.695	1.695	1.695	2	2	2	0.0444904179555145	1	-2.60169498618403e-17	-2.60169498618403e-17	1.62736409360814e-05	0.666666666666667	1
2-Multi	302	FAM135B	1.472	1.472	1.472	2	2	2	0.0313352670055465	1	-4.04430917969679e-17	-4.04430917969679e-17	1.64354966157992e-05	0.333333333333333	2
2-Multi	303	KIAA1958	0.619	0.619	0.619	1	1	1	0.019938116059179	1	-1.96496190608332e-17	-1.96496190608332e-17	1.60119512034407e-05	0.333333333333333	1
2-Multi	304	KLHL1	0.628	0.628	0.628	1	1	1	0.0200597142386856	1	-1.9976415287302e-17	-1.9976415287302e-17	1.60154526615987e-05	0.333333333333333	1
2-Multi	305	L3MBTL3	2.299	2.299	2.299	3	3	3	0.0511169162070437	1	-3.60347044884258e-17	-3.60347044884258e-17	1.66606848058057e-05	0.666666666666667	2
2-Multi	306	NAA35	0.664	0.664	0.664	1	1	1	0.0205461069567116	1	-2.11266298235967e-17	-2.11266298235967e-17	1.60294584942307e-05	0.333333333333333	1
2-Multi	307	WWP2	0.642	0.642	0.642	1	1	1	0.0202488669623623	1	-1.66091125342251e-17	-1.66091125342251e-17	1.60208993742889e-05	0.333333333333333	1
2-Multi	308	ZNF200	0.626	0.626	0.626	1	1	1	0.0200326924210175	1	-2.00985316363924e-17	-2.00985316363924e-17	1.60146745597858e-05	0.333333333333333	1
2-Multi	309	BCAS1	1.175	1.175	1.175	2	2	2	0.0274523692783168	1	-2.82798555677821e-17	-2.82798555677821e-17	1.62410581270829e-05	0.333333333333333	2
2-Multi	310	FAM190A	0.627	0.627	0.627	1	1	1	0.0199953511643635	1	-1.1134023838913e-17	-1.1134023838913e-17	1.59620261113981e-05	0.333333333333333	1
2-Multi	311	PLAC9	0.603	0.603	0.603	1	1	1	0.0196730358467187	1	-2.22506192755058e-17	-2.22506192755058e-17	1.59547190331571e-05	0.333333333333333	1
2-Multi	312	VPS13A	0.58	0.58	0.58	1	1	1	0.0193641503339759	1	-1.35771922105975e-17	-1.35771922105975e-17	1.59477164165094e-05	0.333333333333333	1
2-Multi	313	C14orf37	0.552	0.552	0.552	1	1	1	0.0190823570144263	1	-2.86581398137389e-17	-2.86581398137389e-17	1.60476455348171e-05	0.333333333333333	1
2-Multi	314	C6orf174	0.659	0.659	0.659	1	1	1	0.0205376139111978	1	-3.14530343990504e-17	-3.14530343990504e-17	1.61012457198601e-05	0.333333333333333	1
2-Multi	315	COTL1	0.622	0.622	0.622	1	1	1	0.0200343942366133	1	-2.55863482106499e-17	-2.55863482106499e-17	1.6082711076434e-05	0.333333333333333	1
2-Multi	316	ELOVL7	0.651	0.651	0.651	1	1	1	0.0204288096572335	1	-3.20098024884074e-17	-3.20098024884074e-17	1.60972382293896e-05	0.333333333333333	1
2-Multi	317	HAO1	0.57	0.57	0.57	1	1	1	0.0193271665858458	1	-2.22538886440842e-17	-2.22538886440842e-17	1.60566623883757e-05	0.333333333333333	1
2-Multi	318	NKAIN2	0.654	0.654	0.654	1	1	1	0.0204696112524702	1	-2.81760129746361e-17	-2.81760129746361e-17	1.6098741038316e-05	0.333333333333333	1
2-Multi	319	RASSF6	1.47	1.47	1.47	2	2	2	0.0239836519426049	1	-2.33887962545753e-17	-2.33887962545753e-17	1.63247679575344e-05	0.666666666666667	1
2-Multi	320	RBMS3	1.442	1.442	1.442	2	2	2	0.0309453929393039	1	-4.63070843539741e-17	-4.63070843539741e-17	1.65228856309981e-05	0.333333333333333	2
2-Multi	321	SPATA16	0.601	0.601	0.601	1	1	1	0.0197487830699573	1	-2.55865445157605e-17	-2.55865445157605e-17	1.60721914139489e-05	0.333333333333333	1
2-Multi	322	SSBP2	0.658	0.658	0.658	1	1	1	0.0205240133794523	1	-3.23363231232964e-17	-3.23363231232964e-17	1.61007447835513e-05	0.333333333333333	1
2-Multi	323	USP26	1.627	1.627	1.627	2	2	2	0.0230633657660606	1	0.00170564947760138	0.00170564947760138	0.00172213050031194	0.666666666666667	1
2-Multi	324	WWC2	1.518	1.518	1.518	2	2	2	0.0420007635935583	1	-3.52789001378762e-17	-3.52789001378762e-17	1.62387986114356e-05	0.666666666666667	1
2-Multi	325	SLC25A21	1.385	1.385	1.385	2	2	2	0.0425524296805454	1	-2.72267291834464e-17	-2.72267291834464e-17	1.62849712203492e-05	0.666666666666667	1
2-Multi	326	BTF3L4	1.491	1.491	1.491	2	2	2	0.0326280105104933	1	-3.36446654389297e-17	-3.36446654389297e-17	1.63712291644311e-05	0.333333333333333	2
2-Multi	327	MSI2	0.556	0.556	0.556	1	1	1	0.0199750417566993	1	-1.78184395663346e-17	-1.78184395663346e-17	1.59042954162414e-05	0.333333333333333	1
2-Multi	328	CROT	0.591	0.591	0.591	1	1	1	0.0198298406801365	1	-2.63026600676581e-17	-2.63026600676581e-17	1.60384816008514e-05	0.333333333333333	1
2-Multi	329	FER1L6	0.668	0.668	0.668	1	1	1	0.0209053622428634	1	-2.8145768053991e-17	-2.8145768053991e-17	1.60733143825003e-05	0.333333333333333	1
2-Multi	330	LCORL	0.619	0.619	0.619	1	1	1	0.020220939430219	1	-1.92076359050588e-17	-1.92076359050588e-17	1.60511480669055e-05	0.333333333333333	1
2-Multi	331	PDSS2	2.222	2.222	2.222	3	3	3	0.0354864704072791	1	4.23119329067786e-05	4.23119329067786e-05	5.88309469541055e-05	0.666666666666667	2
2-Multi	332	SLC2A12	0.662	0.662	0.662	1	1	1	0.0208215553678457	1	-2.252821440871e-17	-2.252821440871e-17	1.60706001397744e-05	0.333333333333333	1
2-Multi	333	TANC2	0.635	0.635	0.635	1	1	1	0.0204444244302661	1	-2.81326631079421e-17	-2.81326631079421e-17	1.60583860475079e-05	0.333333333333333	1
2-Multi	334	TTC28	0.659	0.659	0.659	1	1	1	0.0207796519303369	1	-2.54004077109176e-17	-2.54004077109176e-17	1.60692430184114e-05	0.333333333333333	1
2-Multi	335	UST	0.702	0.702	0.702	1	1	1	0.0213802678679636	1	-3.08683101391327e-17	-3.08683101391327e-17	1.60886950912802e-05	0.333333333333333	1
2-Multi	336	BAI3	0.667	0.667	0.667	1	1	1	0.0207289987810591	1	-1.90737632546649e-17	-1.90737632546649e-17	1.60196372342734e-05	0.333333333333333	1
2-Multi	337	DBC1	0.564	0.564	0.564	1	1	1	0.0193153916822782	1	-1.11922475825145e-17	-1.11922475825145e-17	1.59812618522376e-05	0.333333333333333	1
2-Multi	338	ISX	0.668	0.668	0.668	1	1	1	0.020742723121824	1	-2.19117019900111e-17	-2.19117019900111e-17	1.6020009810798e-05	0.333333333333333	1
2-Multi	339	MYCT1	0.73	0.73	0.73	1	1	1	0.0215936322492454	1	-1.89866412669534e-17	-1.89866412669534e-17	1.60431095553244e-05	0.333333333333333	1
2-Multi	340	NUDCD1	0.679	0.679	0.679	1	1	1	0.0208936908702375	1	-2.24699785755916e-17	-2.24699785755916e-17	1.60241081525688e-05	0.333333333333333	1
2-Multi	341	SGCD	0.571	0.571	0.571	1	1	1	0.0194114620676323	1	-2.29306866481775e-17	-2.29306866481775e-17	1.59838698879099e-05	0.333333333333333	1
2-Multi	342	TMCO7	0.632	0.632	0.632	1	1	1	0.0202486468542888	1	-1.85165978536572e-17	-1.85165978536572e-17	1.60065970559117e-05	0.333333333333333	1
2-Multi	343	KIAA0825	1.372	1.372	1.372	2	2	2	0.029198912068625	1	-1.28364283966166e-17	-1.28364283966166e-17	1.61133796931246e-05	0.333333333333333	2
2-Multi	344	TP53INP1	0.775	0.775	0.775	1	1	1	0.0220443785028822	1	-1.74276427246571e-17	-1.74276427246571e-17	1.59578656300632e-05	0.333333333333333	1
2-Multi	345	CNKSR3	0.615	0.615	0.615	1	1	1	0.0197574476048295	1	-2.98995098252648e-17	-2.98995098252648e-17	1.61013405939031e-05	0.333333333333333	1
2-Multi	346	FAM189A1	0.771	0.771	0.771	1	1	1	0.0218330299166568	1	-3.53372455832297e-17	-3.53372455832297e-17	1.61851016616136e-05	0.333333333333333	1
2-Multi	347	FCHSD2	0.731	0.731	0.731	1	1	1	0.0213008293238806	1	-3.57539167947939e-17	-3.57539167947939e-17	1.61636244647648e-05	0.333333333333333	1
2-Multi	348	NCKAP5	0.639	0.639	0.639	1	1	1	0.0200767679604953	1	-5.47419494067591e-17	-5.47419494067591e-17	1.61142269120124e-05	0.333333333333333	1
2-Multi	349	PLEKHB2	0.635	0.635	0.635	1	1	1	0.0200235479012176	1	1.78079129433612e-16	1.78079129433612e-16	1.61120791923275e-05	0.333333333333333	1
2-Multi	350	SDK1	0.705	0.705	0.705	1	1	1	0.0209548989385761	1	8.46176782640306e-16	8.46176782640306e-16	1.6149664286813e-05	0.333333333333333	1
2-Multi	351	VEPH1	0.627	0.627	0.627	1	1	1	0.0199171077826624	1	-3.3473322890369e-15	-3.3473322890369e-15	1.61077837529577e-05	0.333333333333333	1
2-Multi	352	ZPBP	0.779	0.779	0.779	1	1	1	0.021939470035212	1	-1.56605142022457e-15	-1.56605142022457e-15	1.61893971009834e-05	0.333333333333333	1
2-Multi	353	C9orf84	0.674	0.674	0.674	1	1	1	0.0198629342580443	1	-1.11658357937693e-18	-1.11658357937693e-18	1.59439998199269e-05	0.333333333333333	1
3-Multi	1	A1CF	2.5	2.5	2.5	3	3	3	0.0319396873490719	1	0.000103201149046137	0.000103201149046137	0.000119671126691985	0.666666666666667	2
3-Multi	2	ABCA10	23.047	23.047	23.047	15	15	15	0.05268661663789	1	0.404257670361614	0.404257670361614	0.40427189740666	0.666666666666667	16
3-Multi	3	ABCA13	14.654	14.654	14.654	11	11	11	0.0430864758878824	1	0.188067291063234	0.188067291063234	0.188083639331769	0.666666666666667	13
3-Multi	4	ABCB4	10.753	10.753	10.753	9	9	9	0.0386816141526801	1	0.125766016565492	0.125766016565492	0.125782762781347	1	9
3-Multi	5	ACAP2	2.457	2.457	2.457	3	3	3	0.0261520348246033	1	0.0214832540891171	0.0214832540891171	0.0214992938958926	0.666666666666667	2
3-Multi	6	ACYP2	14.429	14.429	14.429	9	9	9	0.045814075677822	1	0.121631116655518	0.121631116655518	0.121648863348848	0.666666666666667	10
3-Multi	7	ADAM22	14.617	14.617	14.617	12	12	12	0.0597614009552499	1	0.0328916451735148	0.0328916451735148	0.0329118465349812	1	9
3-Multi	8	ADAMTS9	12.909	12.909	12.909	10	10	10	0.0478807822546886	1	0.0325002772357689	0.0325002772357689	0.0325199910319002	0.666666666666667	9
3-Multi	9	ADARB1	3.485	3.485	3.485	4	4	4	0.0435692538968133	1	-3.83961310303558e-17	-3.83961310303558e-17	1.67946304686287e-05	0.666666666666667	3
3-Multi	10	AGMO	12.93	12.93	12.93	13	13	13	0.0640288643942858	1	0.0491706410610001	0.0491706410610001	0.0491903438755473	1	8
3-Multi	11	AGTPBP1	8.965	8.965	8.965	6	6	6	0.0389896756885853	1	0.0111438517816508	0.0111438517816508	0.0111624641554612	0.666666666666667	8
3-Multi	12	AKR1E2	5.3	5.3	5.3	6	6	6	0.0442805421649728	1	0.000524263865448071	0.000524263865448071	0.000541469107957276	0.666666666666667	4
3-Multi	13	AKT1	31.692	31.692	31.692	35	35	35	0.157216695065848	1	-1.41015745079323e-16	-1.41015745079323e-16	2.60243522383038e-05	0.333333333333333	7
3-Multi	14	ANGPT1	7.755	7.755	7.755	9	9	9	0.0484027271219032	1	-8.3966553446655e-17	-8.3966553446655e-17	1.93236026729972e-05	0.666666666666667	7
3-Multi	15	AR	22.51	22.51	22.51	24	24	24	0.116602956552456	1	0.00242571540323012	0.00242571540323012	0.00244834578907559	1	6
3-Multi	16	ARHGAP21	6.301	6.301	6.301	6	6	6	0.0411311425161293	1	0.0781320616499166	0.0781320616499166	0.0781473389613698	0.666666666666667	3
3-Multi	17	ARHGAP44	3.417	3.417	3.417	4	4	4	0.0322464205850474	1	0.00400282319946598	0.00400282319946598	0.00401953321804014	1	2
3-Multi	18	ARRB1	14.265	14.265	14.265	16	16	16	0.070681377000274	1	0.0327225091384568	0.0327225091384568	0.0327422172452231	1	5
3-Multi	19	ATG12	2.665	2.665	2.665	3	3	3	0.026075211012547	1	-1.82115873502838e-17	-1.82115873502838e-17	1.65348683810623e-05	0.333333333333333	2
3-Multi	20	ATP10B	20.091	20.091	20.091	15	15	15	0.0502429136692924	1	0.329292164093086	0.329292164093086	0.329306629841804	0.666666666666667	15
3-Multi	21	ATP2B3	13.624	13.624	13.624	11	11	11	0.0510948658313408	1	0.0904760684289824	0.0904760684289824	0.0904941082873705	0.666666666666667	7
3-Multi	22	ATP5J2	2.411	2.411	2.411	2	2	2	0.0236141219823859	1	0.00856686711318073	0.00856686711318073	0.00858343910370483	0.666666666666667	2
3-Multi	23	ATP8A2	25.58	25.58	25.58	16	16	16	0.0695021559978901	1	0.419779208752305	0.419779208752305	0.419793710673444	0.666666666666667	16
3-Multi	24	ATXN7	4.891	4.891	4.891	6	6	6	0.0397536188291142	1	-5.54517829853498e-17	-5.54517829853498e-17	1.73083318971132e-05	0.666666666666667	3
3-Multi	25	BCAR1	13.395	13.395	13.395	15	15	15	0.0652148014700794	1	-3.95690668159381e-17	-3.95690668159381e-17	2.09931963715202e-05	0.333333333333333	7
3-Multi	26	BCAS3	6.97	6.97	6.97	9	9	9	0.0633176542734089	1	0.00760937794364144	0.00760937794364144	0.00762699102843005	1	3
3-Multi	27	BMP2K	27.272	27.272	27.272	25	25	25	0.0588502060699665	1	0.700604904186489	0.700604904186489	0.700608770488717	0.666666666666667	17
3-Multi	28	BMPR1B	24.502	24.502	24.502	20	20	20	0.062602512765657	1	0.605034288668072	0.605034288668072	0.605038558958801	1	17
3-Multi	29	BNC2	14.337	14.337	14.337	16	16	16	0.0447782143626859	1	0.0576622941338917	0.0576622941338917	0.0576839090297264	0.666666666666667	13
3-Multi	30	BRIP1	38.984	38.984	38.984	34	34	34	0.085660101950988	1	0.602787634430081	0.602787634430081	0.60280219190421	0.666666666666667	16
3-Multi	31	C11orf57	1.405	1.405	1.405	2	2	2	0.0414764087908593	1	-3.19840026794516e-17	-3.19840026794516e-17	1.6237783999136e-05	0.666666666666667	1
3-Multi	32	C1GALT1	3.353	3.353	3.353	4	4	4	0.0502627824705547	1	0.00261168313065247	0.00261168313065247	0.00262841189610495	1	3
3-Multi	33	C6orf97	7.739	7.739	7.739	12	12	12	0.142448998974156	1	-3.62387144510573e-17	-3.62387144510573e-17	1.76808654492229e-05	0.333333333333333	2
3-Multi	34	CACNA2D1	5.246	5.246	5.246	6	6	6	0.0464845912264238	1	0.00403183536937224	0.00403183536937224	0.00404936980233505	1	3
3-Multi	35	CACNB2	9.906	9.906	9.906	8	8	8	0.0596199715154561	1	0.00757851957241535	0.00757851957241535	0.0075968888476712	1	6
3-Multi	36	CACNG2	4.951	4.951	4.951	6	6	6	0.0623439824831771	1	-4.22588051013536e-17	-4.22588051013536e-17	1.71843949853449e-05	0.666666666666667	2
3-Multi	37	CALN1	22.878	22.878	22.878	16	16	16	0.0581962619572219	1	0.19323544159829	0.19323544159829	0.193257893915614	0.666666666666667	14
3-Multi	38	CAPZA2	1.273	1.273	1.273	2	2	2	0.045256673468905	1	-4.57298825564903e-18	-4.57298825564903e-18	1.6036217323099e-05	0.333333333333333	1
3-Multi	39	CDH12	16.397	16.397	16.397	16	16	16	0.0473732092234593	1	0.133764712424751	0.133764712424751	0.133785630603063	0.666666666666667	13
3-Multi	40	CHD6	41.871	41.871	41.871	32	32	32	0.0842297571383857	1	0.662104902399179	0.662104902399179	0.662119090158222	1	16
3-Multi	41	CRK	12.086	12.086	12.086	13	13	13	0.0585332662842302	1	-4.85642957096566e-17	-4.85642957096566e-17	2.06979856238039e-05	0.333333333333333	7
3-Multi	42	CSF1R	43.423	43.423	43.423	36	36	36	0.118477203083618	1	0.73762009014137	0.73762009014137	0.737626371389936	1	17
3-Multi	43	CTNND2	8.033	8.033	8.033	9	9	9	0.0497090209454725	1	0.0134658092533689	0.0134658092533689	0.0134837326063505	1	5
3-Multi	44	CUL9	17.233	17.233	17.233	17	17	17	0.067364850743032	1	0.0881583531667291	0.0881583531667291	0.088176793527126	0.666666666666667	8
3-Multi	45	CUX1	4.298	4.298	4.298	5	5	5	0.0465841104855744	1	7.82420097917741e-06	7.82420097917741e-06	2.47926644249655e-05	1	2
3-Multi	46	DAB1	2.581	2.581	2.581	3	3	3	0.0297929178333287	1	-3.06459306002956e-17	-3.06459306002956e-17	1.68957640645667e-05	0.666666666666667	2
3-Multi	47	DACH1	3.169	3.169	3.169	4	4	4	0.0387250045613939	1	-5.20396798798505e-17	-5.20396798798505e-17	1.69657653969454e-05	0.666666666666667	2
3-Multi	48	DCC	4.417	4.417	4.417	5	5	5	0.0401651307503202	1	-4.74031614821144e-17	-4.74031614821144e-17	1.75381596533307e-05	0.666666666666667	3
3-Multi	49	DDHD1	1.597	1.597	1.597	2	2	2	0.0243398570843659	1	0.000285380718296782	0.000285380718296782	0.000301782233288299	0.666666666666667	1
3-Multi	50	DGKB	47.555	47.555	47.555	28	28	28	0.108395901449124	1	1	1	1	1	17
3-Multi	51	DGKI	32.514	32.514	32.514	28	28	28	0.128671410027887	1	0.581678754549965	0.581678754549965	0.581685498170849	1	17
3-Multi	52	DRD2	7.69	7.69	7.69	8	8	8	0.0527461491817018	1	0.00320037964877949	0.00320037964877949	0.00321853616592943	1	4
3-Multi	53	DTNA	22.534	22.534	22.534	19	19	19	0.0598810042782488	1	0.10496403120055	0.10496403120055	0.104988331793244	0.666666666666667	14
3-Multi	54	DYNC1I1	1.464	1.464	1.464	2	2	2	0.0276727468904815	1	4.30291251202562e-06	4.30291251202562e-06	2.06571993618597e-05	0.666666666666667	1
3-Multi	55	ECT2L	7.562	7.562	7.562	9	9	9	0.0996766645684034	1	0.000107925336469104	0.000107925336469104	0.000125464352819376	0.666666666666667	3
3-Multi	56	EGFR	22.294	22.294	22.294	24	24	24	0.118813094334541	1	-1.13968281634771e-16	-1.13968281634771e-16	2.32533910822811e-05	0.333333333333333	7
3-Multi	57	EIF4EBP1	7.752	7.752	7.752	8	8	8	0.0394604443100194	1	-6.21683075824055e-17	-6.21683075824055e-17	1.87054572351068e-05	0.333333333333333	7
3-Multi	58	EPHB1	20.953	20.953	20.953	19	19	19	0.0593516077996257	1	0.453525611819241	0.453525611819241	0.453534200609023	1	16
3-Multi	59	ERC2	3.218	3.218	3.218	4	4	4	0.0582771286625753	1	-3.27137417535734e-17	-3.27137417535734e-17	1.67222287450404e-05	0.666666666666667	1
3-Multi	60	ESR1	30.526	30.526	30.526	38	38	38	0.256471731463148	1	0.00220401937217001	0.00220401937217001	0.0022296049124242	1	7
3-Multi	61	ETHE1	11.934	11.934	11.934	11	11	11	0.0414947082287092	1	0.056202767236357	0.056202767236357	0.0562223758337695	0.666666666666667	9
3-Multi	62	EXT1	8.017	8.017	8.017	9	9	9	0.0677946183690832	1	0.0107575670747283	0.0107575670747283	0.0107756244087102	1	4
3-Multi	63	EYA3	8.089	8.089	8.089	8	8	8	0.047197448619234	1	0.000859716533429357	0.000859716533429357	0.000878129018770131	1	6
3-Multi	64	EYA4	11.599	11.599	11.599	11	11	11	0.0588687057020284	1	0.00146003647707155	0.00146003647707155	0.00147959213560365	1	6
3-Multi	65	EYS	15.619	15.619	15.619	15	15	15	0.0610848901169235	1	0.0573960149579721	0.0573960149579721	0.0574151629434453	0.666666666666667	7
3-Multi	66	FAM120A	3.306	3.306	3.306	4	4	4	0.0416796112690418	1	-2.55817245242932e-17	-2.55817245242932e-17	1.66547357726284e-05	0.666666666666667	3
3-Multi	67	FAM168A	1.538	1.538	1.538	2	2	2	0.0247346639249665	1	-3.87551455346042e-17	-3.87551455346042e-17	1.65378024532567e-05	0.666666666666667	1
3-Multi	68	FAR1	7.081	7.081	7.081	6	6	6	0.035209184880259	1	0.0051661230569864	0.0051661230569864	0.00518406898789605	0.666666666666667	8
3-Multi	69	FGD6	6.088	6.088	6.088	7	7	7	0.0427273270841307	1	0.00283805801491616	0.00283805801491616	0.00285558548057239	0.666666666666667	4
3-Multi	70	FHIT	1.414	1.414	1.414	2	2	2	0.0233345699590002	1	-4.99699899204013e-17	-4.99699899204013e-17	1.66676008644531e-05	0.666666666666667	1
3-Multi	71	FKBP1A	6.927	6.927	6.927	8	8	8	0.0382087483696231	1	-5.66239528780175e-17	-5.66239528780175e-17	1.82611822201157e-05	0.333333333333333	7
3-Multi	72	FNDC3B	1.48	1.48	1.48	2	2	2	0.0418398823031538	1	-3.33776310935035e-17	-3.33776310935035e-17	1.63502982599069e-05	0.666666666666667	1
3-Multi	73	FOXO3	20.175	20.175	20.175	21	21	21	0.107201313466043	1	0.000121867482362491	0.000121867482362491	0.000144132035595839	1	7
3-Multi	74	FSHR	6.199	6.199	6.199	6	6	6	0.0426908440024394	1	0.00137812105041455	0.00137812105041455	0.00139568285382882	0.666666666666667	4
3-Multi	75	FSTL5	5.157	5.157	5.157	6	6	6	0.0322741722783992	1	0.00402948900120746	0.00402948900120746	0.00404700317339935	0.666666666666667	5
3-Multi	76	FXN	9.167	9.167	9.167	8	8	8	0.0431959963463781	1	0.011524680095742	0.011524680095742	0.0115433141950962	0.666666666666667	8
3-Multi	77	FXR1	5.011	5.011	5.011	6	6	6	0.0653204731552874	1	0.00147265968581082	0.00147265968581082	0.00148969149182149	1	2
3-Multi	78	FYN	33.437	33.437	33.437	35	35	35	0.134579067445573	1	0.186103428621706	0.186103428621706	0.186124088229981	1	9
3-Multi	79	GABRA4	7.343	7.343	7.343	8	8	8	0.0398294324105085	1	0.0279063273382535	0.0279063273382535	0.0279235311071892	0.666666666666667	6
3-Multi	80	GALNTL2	1.681	1.681	1.681	2	2	2	0.0437631860291111	1	-4.0093334717073e-17	-4.0093334717073e-17	1.63781510984756e-05	0.666666666666667	1
3-Multi	81	GLTP	1.618	1.618	1.618	2	2	2	0.0419670090284911	1	-3.62933239752774e-17	-3.62933239752774e-17	1.63214043679443e-05	0.666666666666667	2
3-Multi	82	GPC3	49.45	49.45	49.45	36	36	36	0.123325868923564	1	0.987903996605272	0.987903996605272	0.987907315017892	1	17
3-Multi	83	GRB2	24.311	24.311	24.311	26	26	26	0.108373443182713	1	0.0279664830850321	0.0279664830850321	0.0279901314276326	1	7
3-Multi	84	GRIK2	9.433	9.433	9.433	10	10	10	0.0550856314494263	1	0.00847576932541415	0.00847576932541415	0.00849406426993636	1	6
3-Multi	85	GRM1	4.337	4.337	4.337	5	5	5	0.0417531739345879	1	0.000614208043606259	0.000614208043606259	0.000631181082782285	1	2
3-Multi	86	GRM7	20.623	20.623	20.623	20	20	20	0.0824477065524839	1	0.104434672812625	0.104434672812625	0.104456129220826	1	13
3-Multi	87	HEATR6	3.323	3.323	3.323	4	4	4	0.0425482101370801	1	-4.34266730823087e-17	-4.34266730823087e-17	1.68064340811721e-05	0.666666666666667	3
3-Multi	88	HSD17B6	4.835	4.835	4.835	6	6	6	0.0469414167683182	1	1.91820782124031e-05	1.91820782124031e-05	3.62913104222524e-05	1	2
3-Multi	89	IFT27	24.026	24.026	24.026	16	16	16	0.0556530390341604	1	0.381702183252027	0.381702183252027	0.381717347295406	0.666666666666667	16
3-Multi	90	IGF2BP2	1.335	1.335	1.335	2	2	2	0.0408811908887609	1	-1.55840506665936e-17	-1.55840506665936e-17	1.61196592049659e-05	0.666666666666667	1
3-Multi	91	IKZF1	5.064	5.064	5.064	6	6	6	0.0465802179887714	1	0.000101082071555634	0.000101082071555634	0.000118440030643296	1	2
3-Multi	92	IL15RA	4.269	4.269	4.269	5	5	5	0.0345828384719824	1	0.0160587411172186	0.0160587411172186	0.0160753257622701	1	2
3-Multi	93	IMMP2L	57.91	57.91	57.91	94	94	94	1	1	0.0204883576143463	0.0204883576143463	0.0205169411260211	0.666666666666667	3
3-Multi	94	IRF2	7.012	7.012	7.012	6	6	6	0.0446710107978545	1	0.000125954043448249	0.000125954043448249	0.000143846018561823	0.666666666666667	5
3-Multi	95	JAK1	19.123	19.123	19.123	20	20	20	0.0837635532706996	1	0.144734478425859	0.144734478425859	0.144752012642393	1	8
3-Multi	96	KATNA1	27.373	27.373	27.373	27	27	27	0.0630073169016555	1	0.431605051987245	0.431605051987245	0.431619431734652	0.666666666666667	16
3-Multi	97	KCNAB1	8.244	8.244	8.244	7	7	7	0.0469852778563824	1	0.00244980631874396	0.00244980631874396	0.00246784366547272	0.666666666666667	5
3-Multi	98	KCNMA1	8.643	8.643	8.643	9	9	9	0.0610513721055226	1	0.000466953069309333	0.000466953069309333	0.000485562697425043	1	5
3-Multi	99	KCNMB2	4.34	4.34	4.34	5	5	5	0.0371745865784556	1	0.00011109931922313	0.00011109931922313	0.000128034342492772	1	4
3-Multi	100	KHDRBS2	9.796	9.796	9.796	11	11	11	0.051153512625923	1	0.0115169667384749	0.0115169667384749	0.0115352078173291	0.666666666666667	5
3-Multi	101	KIAA1217	22.387	22.387	22.387	31	31	31	0.369768995953747	1	-2.55828279773371e-17	-2.55828279773371e-17	2.07972503884637e-05	0.666666666666667	3
3-Multi	102	KIAA1244	11.55	11.55	11.55	18	18	18	0.190203924621209	1	-2.38430390203267e-17	-2.38430390203267e-17	1.8398770955725e-05	0.333333333333333	3
3-Multi	103	KIF13A	9.594	9.594	9.594	8	8	8	0.0436004313699344	1	0.0800166639733852	0.0800166639733852	0.0800340489863168	0.666666666666667	10
3-Multi	104	KRIT1	2.482	2.482	2.482	3	3	3	0.0265564480686705	1	0.0349695720068822	0.0349695720068822	0.0349852734832393	0.666666666666667	2
3-Multi	105	LAMA2	41.103	41.103	41.103	61	61	61	0.579792184260905	1	0.0278741253110648	0.0278741253110648	0.0278987730748158	1	3
3-Multi	106	LAMB3	3.554	3.554	3.554	4	4	4	0.0333006340660718	1	-5.13159556382889e-17	-5.13159556382889e-17	1.71339579457174e-05	0.666666666666667	3
3-Multi	107	LATS1	21.986	21.986	21.986	21	21	21	0.0731597835997182	1	0.385985663869122	0.385985663869122	0.385995920885705	1	14
3-Multi	108	LATS2	4.804	4.804	4.804	5	5	5	0.033438695485611	1	-4.22026219576644e-17	-4.22026219576644e-17	1.71706753180728e-05	0.333333333333333	4
3-Multi	109	LMO3	25.288	25.288	25.288	17	17	17	0.0613983616085089	1	0.106813388040736	0.106813388040736	0.106839583080633	0.666666666666667	14
3-Multi	110	LMTK2	6.088	6.088	6.088	6	6	6	0.0289530105759779	1	0.147168847648267	0.147168847648267	0.14718213425123	0.666666666666667	6
3-Multi	111	LPP	23.294	23.294	23.294	22	22	22	0.0710770644375698	1	0.0764081297550042	0.0764081297550042	0.07643394940133	1	14
3-Multi	112	MAGI2	3.851	3.851	3.851	5	5	5	0.07051744005885	1	-6.51623023357182e-17	-6.51623023357182e-17	1.70612122995278e-05	1	2
3-Multi	113	MAK	29.872	29.872	29.872	27	27	27	0.0769080358890486	1	0.694902335945573	0.694902335945573	0.69490696793058	1	17
3-Multi	114	MAP2K6	33.056	33.056	33.056	29	29	29	0.0827231215545002	1	0.748215723989949	0.748215723989949	0.748219991718169	1	17
3-Multi	115	MAP3K5	10.059	10.059	10.059	11	11	11	0.0519554978884842	1	0.0567376554863821	0.0567376554863821	0.0567550460371403	1	5
3-Multi	116	MAST4	28.922	28.922	28.922	20	20	20	0.0711697456767461	1	0.750076973297977	0.750076973297977	0.750078699842899	0.666666666666667	17
3-Multi	117	MB21D2	1.519	1.519	1.519	2	2	2	0.042529996298867	1	-3.68176756028887e-17	-3.68176756028887e-17	1.63804399115011e-05	0.666666666666667	1
3-Multi	118	ME3	8.619	8.619	8.619	8	8	8	0.0467920679732983	1	0.00525568513537894	0.00525568513537894	0.00527430797556976	0.666666666666667	8
3-Multi	119	MGAT4C	2.426	2.426	2.426	2	2	2	0.0252291219200886	1	0.00503379105405473	0.00503379105405473	0.00505012633099555	0.666666666666667	2
3-Multi	120	MIPOL1	1.281	1.281	1.281	2	2	2	0.0421549343446756	1	-3.49617013359806e-17	-3.49617013359806e-17	1.63171650693017e-05	0.666666666666667	1
3-Multi	121	MLST8	8.656	8.656	8.656	9	9	9	0.0433230136771802	1	-7.8037548738214e-17	-7.8037548738214e-17	1.89438180411436e-05	0.333333333333333	7
3-Multi	122	MTOR	15.31	15.31	15.31	16	16	16	0.0726020224604547	1	-5.01453839341122e-17	-5.01453839341122e-17	2.13182293774611e-05	0.333333333333333	7
3-Multi	123	MTRF1	3.35	3.35	3.35	3	3	3	0.0370803479876527	1	0.00010832467586145	0.00010832467586145	0.000125168536411498	0.666666666666667	3
3-Multi	124	MTSS1	1.51	1.51	1.51	2	2	2	0.0241416770938143	1	-4.96618482498506e-17	-4.96618482498506e-17	1.66089653638871e-05	0.666666666666667	1
3-Multi	125	MTTP	6.232	6.232	6.232	7	7	7	0.054668564440105	1	0.0016356824256556	0.0016356824256556	0.00165299153872153	0.666666666666667	4
3-Multi	126	MYCBP2	18.646	18.646	18.646	15	15	15	0.0543984958811627	1	0.0809828708182443	0.0809828708182443	0.0810066216740739	1	14
3-Multi	127	NCOA2	9.075	9.075	9.075	10	10	10	0.0617490394654341	1	0.00140580132579226	0.00140580132579226	0.00142467644848022	1	4
3-Multi	128	NEBL	3.294	3.294	3.294	4	4	4	0.0414666712834359	1	0.0044962426951712	0.0044962426951712	0.00451288495020761	0.666666666666667	3
3-Multi	129	NEDD4L	11.601	11.601	11.601	12	12	12	0.0560181191080082	1	0.00459233521962796	0.00459233521962796	0.00461183762459398	1	6
3-Multi	130	NEK7	35.914	35.914	35.914	31	31	31	0.133316466622132	1	0.83189977310738	0.83189977310738	0.831902238652508	0.666666666666667	17
3-Multi	131	NF1	24.55	24.55	24.55	24	24	24	0.0655470483435152	1	0.421454303473886	0.421454303473886	0.421466029032856	1	16
3-Multi	132	NLGN1	8.857	8.857	8.857	8	8	8	0.0544225630421169	1	0.0465833622856546	0.0465833622856546	0.046600535841125	1	5
3-Multi	133	NME9	19.344	19.344	19.344	12	12	12	0.055184747635492	1	0.356436966304604	0.356436966304604	0.356447136879352	0.666666666666667	14
3-Multi	134	NPAS3	8.937	8.937	8.937	6	6	6	0.0560877958735407	1	1.1798999899385e-05	1.1798999899385e-05	2.99563159681449e-05	0.666666666666667	5
3-Multi	135	NRG3	5.285	5.285	5.285	6	6	6	0.0391329240965255	1	0.00345375317579647	0.00345375317579647	0.00347100617367104	1	3
3-Multi	136	NRXN3	5.029	5.029	5.029	6	6	6	0.0586118947357011	1	0.00103307193227364	0.00103307193227364	0.00105022511019902	1	2
3-Multi	137	NSMCE2	9.098	9.098	9.098	9	9	9	0.0630111037089985	1	0.010607279711214	0.010607279711214	0.0106257378873196	1	6
3-Multi	138	OPA1	20.274	20.274	20.274	17	17	17	0.0497064316436036	1	0.308521244233071	0.308521244233071	0.308537015257013	0.666666666666667	16
3-Multi	139	PARP8	8.069	8.069	8.069	6	6	6	0.044295845737226	1	0.0702367989433535	0.0702367989433535	0.0702527401390077	0.666666666666667	6
3-Multi	140	PBX3	9.741	9.741	9.741	7	7	7	0.054141449766124	1	0.000503912708197295	0.000503912708197295	0.000522582009299441	0.666666666666667	6
3-Multi	141	PCDHGB4	14.461	14.461	14.461	16	16	16	0.0422322380499355	1	0.126279944660783	0.126279944660783	0.126299610203761	0.666666666666667	13
3-Multi	142	PCOLCE2	27.473	27.473	27.473	27	27	27	0.0600229958523266	1	0.596996960825211	0.596996960825211	0.597005570206941	0.666666666666667	16
3-Multi	143	PET112	1.603	1.603	1.603	2	2	2	0.0421812975203651	1	-1.06393643724149e-17	-1.06393643724149e-17	1.61699616250117e-05	0.666666666666667	1
3-Multi	144	PHACTR1	5.277	5.277	5.277	4	4	4	0.0340179104971806	1	0.00704790442588994	0.00704790442588994	0.00706526034490387	0.666666666666667	6
3-Multi	145	PHKB	21.936	21.936	21.936	21	21	21	0.0625793122492682	1	0.37921684671698	0.37921684671698	0.379227616352812	0.666666666666667	14
3-Multi	146	PINX1	6.351	6.351	6.351	6	6	6	0.0440087241563225	1	0.0390281380897101	0.0390281380897101	0.0390444896653022	0.666666666666667	3
3-Multi	147	PKHD1	1.638	1.638	1.638	2	2	2	0.0423196417590816	1	-3.21686551840723e-17	-3.21686551840723e-17	1.63060980703902e-05	0.666666666666667	1
3-Multi	148	PKIB	5.346	5.346	5.346	5	5	5	0.0372205324096045	1	0.0252145277640625	0.0252145277640625	0.0252310654352411	0.666666666666667	3
3-Multi	149	PLCB4	7.683	7.683	7.683	9	9	9	0.0650357624771009	1	0.000331375758522273	0.000331375758522273	0.000349310818796056	1	2
3-Multi	150	PLEKHG1	4.349	4.349	4.349	4	4	4	0.0392120643493503	1	0.000111600691246449	0.000111600691246449	0.000128590672420696	0.666666666666667	3
3-Multi	151	PLOD2	10.75	10.75	10.75	10	10	10	0.0353431058523146	1	0.154211216393982	0.154211216393982	0.154227764707277	0.666666666666667	10
3-Multi	152	PNLIPRP2	9.85	9.85	9.85	11	11	11	0.0615809509525142	1	0.00795529722417634	0.00795529722417634	0.00797369783659902	0.666666666666667	5
3-Multi	153	POPDC3	1.288	1.288	1.288	2	2	2	0.0315724553488688	1	-1.68689254668445e-17	-1.68689254668445e-17	1.6119303600611e-05	0.333333333333333	1
3-Multi	154	PPM1D	8.851	8.851	8.851	7	7	7	0.047315961273051	1	0.00145607594131479	0.00145607594131479	0.00147486882813525	1	6
3-Multi	155	PRIM2	2.546	2.546	2.546	2	2	2	0.0252501384641465	1	0.0255729571391538	0.0255729571391538	0.0255889068196175	0.666666666666667	2
3-Multi	156	PTK2	44.274	44.274	44.274	35	35	35	0.122163966775624	1	0.754804944739773	0.754804944739773	0.754811342181359	1	17
3-Multi	157	PTPRG	8.87	8.87	8.87	10	10	10	0.063556628120833	1	0.00187368487252226	0.00187368487252226	0.00189225319601132	1	6
3-Multi	158	PTPRK	43.861	43.861	43.861	59	59	59	0.516267647452826	1	0.0144898271331258	0.0144898271331258	0.0145170835944365	1	6
3-Multi	159	PTPRM	12.581	12.581	12.581	11	11	11	0.0550144157313193	1	0.00282034025275994	0.00282034025275994	0.00284008018820078	0.666666666666667	6
3-Multi	160	PXN	13.745	13.745	13.745	15	15	15	0.0669540817418388	1	-9.95175062071543e-17	-9.95175062071543e-17	2.09350963179259e-05	0.333333333333333	7
3-Multi	161	RAB6B	26.396	26.396	26.396	19	19	19	0.0811167694055321	1	0.373207927458837	0.373207927458837	0.373223885987967	1	16
3-Multi	162	RAD54B	30.049	30.049	30.049	28	28	28	0.0655269758947754	1	0.48520021442979	0.48520021442979	0.485214875600068	0.666666666666667	16
3-Multi	163	RAPGEF6	5.082	5.082	5.082	6	6	6	0.0381285098580024	1	0.0238210557283032	0.0238210557283032	0.023837662756089	1	4
3-Multi	164	RARB	7.185	7.185	7.185	8	8	8	0.0478902145978509	1	0.00273042431681029	0.00273042431681029	0.00274839891848442	1	3
3-Multi	165	REPS1	22.793	22.793	22.793	22	22	22	0.06258348351336	1	0.183996684305255	0.183996684305255	0.184018231723161	0.666666666666667	14
3-Multi	166	RFWD3	10.758	10.758	10.758	12	12	12	0.0702112985868383	1	0.0562772152818646	0.0562772152818646	0.0562947066583993	1	5
3-Multi	167	RHBDD1	11.131	11.131	11.131	8	8	8	0.04306802427124	1	0.0359131329575849	0.0359131329575849	0.035932216824133	0.666666666666667	9
3-Multi	168	RICTOR	7.491	7.491	7.491	8	8	8	0.0386015216519819	1	-4.58412065993638e-17	-4.58412065993638e-17	1.86488355370321e-05	0.333333333333333	7
3-Multi	169	RIMS1	2.455	2.455	2.455	3	3	3	0.0530381664649416	1	-5.9056829639886e-18	-5.9056829639886e-18	1.63042152587609e-05	0.666666666666667	1
3-Multi	170	RIPK2	7.127	7.127	7.127	7	7	7	0.0394051676666186	1	0.105304099427702	0.105304099427702	0.105318724073918	1	5
3-Multi	171	RNF217	16.655	16.655	16.655	18	18	18	0.0806464601729243	1	0.0179590235554592	0.0179590235554592	0.0179802752952842	0.666666666666667	6
3-Multi	172	RNF38	7.191	7.191	7.191	8	8	8	0.0399932045057337	1	0.00366685737089445	0.00366685737089445	0.0036850135750751	0.666666666666667	6
3-Multi	173	ROBO2	2.597	2.597	2.597	3	3	3	0.0309849500703748	1	0.00383914187114629	0.00383914187114629	0.00385584470667652	1	1
3-Multi	174	RPS6KB1	44.666	44.666	44.666	35	35	35	0.113410625001424	1	0.782865970528476	0.782865970528476	0.782872147901746	1	17
3-Multi	175	RPTOR	9.779	9.779	9.779	10	10	10	0.047486160288291	1	-7.52888819288015e-17	-7.52888819288015e-17	1.93087909329366e-05	0.333333333333333	7
3-Multi	176	RRAGD	13.567	13.567	13.567	13	13	13	0.047087021967017	1	0.117646077574459	0.117646077574459	0.117664199566524	1	10
3-Multi	177	RSPO3	5.152	5.152	5.152	6	6	6	0.0539499448084635	1	0.0370869309893476	0.0370869309893476	0.0371032317267176	1	3
3-Multi	178	SATB1	3.455	3.455	3.455	4	4	4	0.0387068980191876	1	4.72365055514738e-06	4.72365055514738e-06	2.15864154651057e-05	1	2
3-Multi	179	SEMA6A	4.296	4.296	4.296	5	5	5	0.0308428220774516	1	0.0104010247742231	0.0104010247742231	0.0104178806869419	0.666666666666667	3
3-Multi	180	SERINC5	5.238	5.238	5.238	4	4	4	0.0331433757378081	1	0.00730656620474355	0.00730656620474355	0.00732395916618233	0.666666666666667	6
3-Multi	181	SERPINB7	3.572	3.572	3.572	4	4	4	0.0280786091260726	1	0.0602231559236761	0.0602231559236761	0.0602383351857556	0.666666666666667	3
3-Multi	182	SGPL1	5.278	5.278	5.278	6	6	6	0.0263435186881006	1	0.0977704127071435	0.0977704127071435	0.0977860187899534	0.666666666666667	5
3-Multi	183	SH3GL2	3.318	3.318	3.318	4	4	4	0.0321030050480552	1	-5.03927423157334e-17	-5.03927423157334e-17	1.70462150766814e-05	0.666666666666667	3
3-Multi	184	SHC1	14.796	14.796	14.796	16	16	16	0.0702146586434344	1	-1.23708175117851e-16	-1.23708175117851e-16	2.16963099270925e-05	0.333333333333333	7
3-Multi	185	SLC14A2	2.414	2.414	2.414	3	3	3	0.0360595498852558	1	5.77382458346792e-05	5.77382458346792e-05	7.43382654249972e-05	0.666666666666667	1
3-Multi	186	SLC22A3	1.615	1.615	1.615	2	2	2	0.0264596932194952	1	5.76663239628747e-05	5.76663239628747e-05	7.4021264007026e-05	0.666666666666667	1
3-Multi	187	SLC26A5	2.519	2.519	2.519	3	3	3	0.0298571070986357	1	0.00039311978332708	0.00039311978332708	0.000409706588709051	0.666666666666667	3
3-Multi	188	SORBS1	5.011	5.011	5.011	6	6	6	0.0446688191087638	1	0.000123265511752188	0.000123265511752188	0.000140742532586468	1	3
3-Multi	189	SOS1	15.833	15.833	15.833	17	17	17	0.0875689775670446	1	-8.35493914030664e-17	-8.35493914030664e-17	2.15287110692598e-05	0.333333333333333	7
3-Multi	190	SOX6	3.937	3.937	3.937	4	4	4	0.0398323450715281	1	5.28841554802937e-06	5.28841554802937e-06	2.25520986889443e-05	0.666666666666667	3
3-Multi	191	SRGAP3	3.493	3.493	3.493	4	4	4	0.0386480377593047	1	0.00275757912154357	0.00275757912154357	0.00277448024603713	1	1
3-Multi	192	STK4	24.76	24.76	24.76	22	22	22	0.0783058957420225	1	0.45258799350725	0.45258799350725	0.452597491747874	1	16
3-Multi	193	STX17	1.498	1.498	1.498	2	2	2	0.0416096648434758	1	-2.82422780315978e-17	-2.82422780315978e-17	1.62278764222603e-05	0.666666666666667	1
3-Multi	194	STX7	2.393	2.393	2.393	3	3	3	0.0267945848159276	1	0.00199927681318012	0.00199927681318012	0.00201604251867111	1	1
3-Multi	195	SUSD1	21.803	21.803	21.803	16	16	16	0.0531039460252809	1	0.191443060451362	0.191443060451362	0.191464929497372	0.666666666666667	14
3-Multi	196	SYNE1	19.673	19.673	19.673	30	30	30	0.332484480521116	1	-6.42545177599655e-17	-6.42545177599655e-17	2.03548620763944e-05	0.666666666666667	3
3-Multi	197	SYT1	18.635	18.635	18.635	21	21	21	0.0895515770269496	1	0.0592980955254781	0.0592980955254781	0.0593183606802181	1	8
3-Multi	198	SYT15	4.304	4.304	4.304	4	4	4	0.0292200906447325	1	0.00721981763787877	0.00721981763787877	0.00723685547006144	0.666666666666667	5
3-Multi	199	TAB2	4.249	4.249	4.249	5	5	5	0.04064984554085	1	-2.9868707944827e-17	-2.9868707944827e-17	1.69293931777401e-05	0.666666666666667	2
3-Multi	200	TAF1	5.766	5.766	5.766	6	6	6	0.0369902126793377	1	-2.95379845425109e-17	-2.95379845425109e-17	1.73969405836089e-05	0.333333333333333	4
3-Multi	201	TAF12	4.963	4.963	4.963	5	5	5	0.0334193285348189	1	-3.3198559746576e-17	-3.3198559746576e-17	1.70951943897957e-05	0.333333333333333	4
3-Multi	202	TAF2	11.68	11.68	11.68	14	14	14	0.105523849858788	1	0.000236037630536041	0.000236037630536041	0.000255039709559922	1	4
3-Multi	203	TAF7	3.996	3.996	3.996	4	4	4	0.0288751785067779	1	-2.43355004473102e-17	-2.43355004473102e-17	1.68653257689613e-05	0.333333333333333	4
3-Multi	204	TATDN1	1.585	1.585	1.585	2	2	2	0.042033534102588	1	-2.90673098816634e-17	-2.90673098816634e-17	1.63157711080858e-05	0.666666666666667	2
3-Multi	205	TBC1D5	40.218	40.218	40.218	56	56	56	0.602682928546934	1	0.00962686282054802	0.00962686282054802	0.0096519126826198	1	3
3-Multi	206	TBP	8.942	8.942	8.942	10	10	10	0.053910552530584	1	-5.01135248377344e-17	-5.01135248377344e-17	1.84307879541605e-05	0.333333333333333	4
3-Multi	207	TEX14	8.879	8.879	8.879	9	9	9	0.0328700641517191	1	0.22069731485072	0.22069731485072	0.220709024462098	0.666666666666667	9
3-Multi	208	THEMIS	2.197	2.197	2.197	3	3	3	0.0330125342705725	1	-5.82619743034924e-17	-5.82619743034924e-17	1.68025987722027e-05	0.666666666666667	2
3-Multi	209	THRB	11.059	11.059	11.059	11	11	11	0.0595855406594799	1	0.00421512908051763	0.00421512908051763	0.00423422532729027	1	6
3-Multi	210	THSD4	9.01	9.01	9.01	7	7	7	0.0383203420369399	1	0.0277662527392643	0.0277662527392643	0.0277846990017368	0.666666666666667	8
3-Multi	211	TMEM132C	0.557	0.557	0.557	1	1	1	0.0334384945292524	1	-4.5878569238637e-18	-4.5878569238637e-18	1.58866834069749e-05	0.333333333333333	1
3-Multi	212	TNP2	10.673	10.673	10.673	10	10	10	0.0387820325304784	1	0.029114423869241	0.029114423869241	0.0291350169339072	0.666666666666667	9
3-Multi	213	TOP2B	24.425	24.425	24.425	23	23	23	0.143361187856731	1	0.300744237495473	0.300744237495473	0.300760438352307	1	16
3-Multi	214	TPD52L1	3.379	3.379	3.379	4	4	4	0.0371593860796159	1	0.00120016120839814	0.00120016120839814	0.00121691505301254	0.666666666666667	2
3-Multi	215	TRAM1	2.536	2.536	2.536	3	3	3	0.0479628383390238	1	-6.60156118073277e-17	-6.60156118073277e-17	1.68220915781602e-05	1	1
3-Multi	216	TRDN	4.318	4.318	4.318	5	5	5	0.0380139205184837	1	0.00352298643543394	0.00352298643543394	0.00353999050502534	0.666666666666667	3
3-Multi	217	UNC5D	2.362	2.362	2.362	3	3	3	0.0348476438611162	1	-2.98514578795607e-17	-2.98514578795607e-17	1.6477030279596e-05	0.666666666666667	1
3-Multi	218	USP32	18.115	18.115	18.115	16	16	16	0.0701936607458099	1	0.0470404741786382	0.0470404741786382	0.0470620526221749	0.666666666666667	9
3-Multi	219	UVRAG	4.028	4.028	4.028	5	5	5	0.0353280336830508	1	0.00310550995009083	0.00310550995009083	0.00312252827759831	1	2
3-Multi	220	VPS8	19.835	19.835	19.835	17	17	17	0.0535649278847485	1	0.0764081297550042	0.0764081297550042	0.0764326283755834	0.666666666666667	14
3-Multi	221	WDR49	17.245	17.245	17.245	16	16	16	0.0463590885914886	1	0.157516429967157	0.157516429967157	0.157537073882786	0.666666666666667	14
3-Multi	222	WNK2	35.105	35.105	35.105	21	21	21	0.0707396185297963	1	0.911564499633126	0.911564499633126	0.911565375418584	0.666666666666667	17
3-Multi	223	WWP1	9.797	9.797	9.797	9	9	9	0.0507538840605892	1	0.00193257198177234	0.00193257198177234	0.00195159703829309	1	6
3-Multi	224	WWTR1	6.149	6.149	6.149	7	7	7	0.0444525570228755	1	-4.67950954080267e-17	-4.67950954080267e-17	1.76615097700444e-05	0.666666666666667	4
3-Multi	225	YAP1	6.639	6.639	6.639	7	7	7	0.0409947217743974	1	-4.1374925088947e-17	-4.1374925088947e-17	1.79831118128876e-05	0.333333333333333	4
3-Multi	226	YME1L1	34.716	34.716	34.716	35	35	35	0.076644707939085	1	0.52916831618651	0.52916831618651	0.529182546440692	0.666666666666667	16
3-Multi	227	YTHDF2	5.288	5.288	5.288	5	5	5	0.0496489945628436	1	0.00148701705844119	0.00148701705844119	0.00150397475987916	0.666666666666667	3
3-Multi	228	YWHAZ	14.533	14.533	14.533	16	16	16	0.0967875292762351	1	-1.09592625254901e-16	-1.09592625254901e-16	2.09490873707297e-05	1	7
3-Multi	229	ZFPM2	2.465	2.465	2.465	3	3	3	0.031159321131477	1	4.41310365443009e-06	4.41310365443009e-06	2.10951313471225e-05	0.666666666666667	3
3-Multi	230	ZMYND8	24.083	24.083	24.083	16	16	16	0.0652338752294594	1	0.104563009290407	0.104563009290407	0.104588895643887	0.666666666666667	14
3-Multi	231	ZNF438	4.379	4.379	4.379	4	4	4	0.0375955058167717	1	6.03428971237462e-06	6.03428971237462e-06	2.33356192449569e-05	0.666666666666667	4
3-Multi	232	ZNF789	6.074	6.074	6.074	6	6	6	0.0429646870056784	1	2.4012111113537e-05	2.4012111113537e-05	4.17230137192747e-05	0.666666666666667	5
3-Multi	233	ZNF804B	1.505	1.505	1.505	2	2	2	0.0240935346095875	1	0.000285380718296772	0.000285380718296772	0.000301820112683907	0.666666666666667	1
3-Multi	234	MRPS28	3.547	3.547	3.547	4	4	4	0.0446632475128553	1	-1.84222827754476e-17	-1.84222827754476e-17	1.65874311566197e-05	0.666666666666667	3
3-Multi	235	LBR	2.623	2.623	2.623	3	3	3	0.0361227216344282	1	0.00206766891227681	0.00206766891227681	0.00208437855716205	1	1
3-Multi	236	RNLS	2.444	2.444	2.444	3	3	3	0.0314815441716858	1	1.91592997221797e-05	1.91592997221797e-05	3.5594343085334e-05	0.666666666666667	2
3-Multi	237	ATXN1	4.13	4.13	4.13	5	5	5	0.0367480295019883	1	-5.23125525410088e-17	-5.23125525410088e-17	1.73192637859971e-05	0.666666666666667	3
3-Multi	238	BAIAP2L1	1.411	1.411	1.411	2	2	2	0.0237182812556354	1	-5.87482921480274e-17	-5.87482921480274e-17	1.66690273460807e-05	0.666666666666667	1
3-Multi	239	APPBP2	3.048	3.048	3.048	4	4	4	0.0385089757555968	1	-4.89094379962445e-17	-4.89094379962445e-17	1.68718483672229e-05	0.666666666666667	2
3-Multi	240	CDYL2	1.498	1.498	1.498	2	2	2	0.0234325926490731	1	0.00114479387664505	0.00114479387664505	0.00116123726813096	0.666666666666667	1
3-Multi	241	ATG5	5.07	5.07	5.07	6	6	6	0.0661832326811207	1	-4.45784238459521e-17	-4.45784238459521e-17	1.73484635578737e-05	1	2
3-Multi	242	CD36	3.403	3.403	3.403	4	4	4	0.0329005748943084	1	-6.65361547226534e-17	-6.65361547226534e-17	1.72611858792585e-05	0.666666666666667	3
3-Multi	243	BCAS4	1.528	1.528	1.528	2	2	2	0.0268985215418499	1	-3.22566483679153e-17	-3.22566483679153e-17	1.63257128064498e-05	0.666666666666667	1
3-Multi	244	PIH1D2	2.318	2.318	2.318	3	3	3	0.0633400398292162	1	-3.31057314260617e-17	-3.31057314260617e-17	1.64298930632708e-05	1	1
3-Multi	245	ADD3	3.375	3.375	3.375	4	4	4	0.0296706667913344	1	0.00388490973006994	0.00388490973006994	0.00390160045718723	0.666666666666667	3
3-Multi	246	GNB4	3.831	3.831	3.831	5	5	5	0.0591881631835027	1	-1.41181732174718e-17	-1.41181732174718e-17	1.66890539408021e-05	1	2
3-Multi	247	LIPK	0.618	0.618	0.618	1	1	1	0.0207200943949672	1	-9.55865738782507e-18	-9.55865738782507e-18	1.59421541206349e-05	0.333333333333333	1
3-Multi	248	MACROD2	0.6	0.6	0.6	1	1	1	0.0204537284463048	1	-1.75429156461612e-17	-1.75429156461612e-17	1.5937172797481e-05	0.333333333333333	1
3-Multi	249	SCAF8	0.728	0.728	0.728	1	1	1	0.0223478863034588	1	-1.72705089345833e-17	-1.72705089345833e-17	1.59725955399085e-05	0.333333333333333	1
3-Multi	250	FBXL20	0.647	0.647	0.647	1	1	1	0.0277925985966918	1	-4.28296021378506e-18	-4.28296021378506e-18	1.59090905986877e-05	0.333333333333333	1
3-Multi	251	NXPH1	1.539	1.539	1.539	2	2	2	0.0314445869649479	1	0.000982708082668683	0.000982708082668683	0.000998795938658559	0.666666666666667	1
3-Multi	252	RIC3	3.347	3.347	3.347	4	4	4	0.0296261266876723	1	0.0403165810598194	0.0403165810598194	0.0403322533260256	0.666666666666667	2
3-Multi	253	PDZD2	1.577	1.577	1.577	2	2	2	0.0281438726952601	1	-2.54323865535488e-17	-2.54323865535488e-17	1.63103194618197e-05	0.666666666666667	1
3-Multi	254	SH3RF2	1.502	1.502	1.502	2	2	2	0.0219242058323284	1	0.0031352747250488	0.0031352747250488	0.00315150693733318	0.666666666666667	1
3-Multi	255	STXBP5	1.603	1.603	1.603	2	2	2	0.0235332658236816	1	0.00306719058335393	0.00306719058335393	0.00308346256541883	0.666666666666667	1
3-Multi	256	ARHGAP12	2.552	2.552	2.552	3	3	3	0.0278066532297143	1	0.0213831977637897	0.0213831977637897	0.0213994586658622	1	1
3-Multi	257	COL21A1	0.583	0.583	0.583	1	1	1	0.0255677090529388	1	-7.62562620716506e-18	-7.62562620716506e-18	1.58976565561581e-05	0.333333333333333	1
3-Multi	258	DCDC2	0.609	0.609	0.609	1	1	1	0.0261917467623954	1	-8.02545636629751e-18	-8.02545636629751e-18	1.59032993082318e-05	0.333333333333333	1
3-Multi	259	FAM13A	2.483	2.483	2.483	3	3	3	0.0271154585414212	1	0.0213831977637897	0.0213831977637897	0.0213991143029431	1	1
3-Multi	260	ANKFN1	1.401	1.401	1.401	2	2	2	0.0298105849658319	1	-1.60256372948389e-17	-1.60256372948389e-17	1.6123469812179e-05	0.333333333333333	2
3-Multi	261	CCDC28A	0.72	0.72	0.72	1	1	1	0.0215713450158353	1	-1.63481779961491e-17	-1.63481779961491e-17	1.59478669674275e-05	0.333333333333333	1
3-Multi	262	GBA3	0.628	0.628	0.628	1	1	1	0.020294016820982	1	-9.22314625542207e-18	-9.22314625542207e-18	1.59252837433901e-05	0.333333333333333	1
3-Multi	263	LOC100507462	0.72	0.72	0.72	1	1	1	0.0215713450158353	1	-1.63481802689526e-17	-1.63481802689526e-17	1.59478669674275e-05	0.333333333333333	1
3-Multi	264	LRIG1	1.575	1.575	1.575	2	2	2	0.0244478154885478	1	-5.27598816298634e-17	-5.27598816298634e-17	1.66591047043409e-05	0.666666666666667	1
3-Multi	265	MYF5	2.477	2.477	2.477	3	3	3	0.0477591947422597	1	7.68520860156824e-05	7.68520860156824e-05	9.33150433714768e-05	1	1
3-Multi	266	PPM1H	5.831	5.831	5.831	7	7	7	0.0420071510997155	1	0.000769739043572162	0.000769739043572162	0.000787675467089754	0.666666666666667	5
3-Multi	267	PDZRN3	8.097	8.097	8.097	9	9	9	0.0456265228041271	1	0.00366685737089446	0.00366685737089446	0.00368516121931117	1	6
3-Multi	268	RSRC2	1.506	1.506	1.506	2	2	2	0.0413558871060119	1	-1.84362794197402e-17	-1.84362794197402e-17	1.61927487465152e-05	0.666666666666667	1
3-Multi	269	JARID2	3.425	3.425	3.425	4	4	4	0.0338015864228499	1	8.90371509732615e-06	8.90371509732615e-06	2.5769417110275e-05	0.666666666666667	2
3-Multi	270	RFTN1	1.68	1.68	1.68	2	2	2	0.0276650240126376	1	5.1407126762412e-05	5.1407126762412e-05	6.78057780475763e-05	0.666666666666667	1
3-Multi	271	ACSL5	3.441	3.441	3.441	4	4	4	0.0241238373696351	1	0.0736851114154384	0.0736851114154384	0.0737000159656097	0.666666666666667	3
3-Multi	272	IL1RAPL2	3.35	3.35	3.35	4	4	4	0.0279666829455217	1	0.000921516770373766	0.000921516770373766	0.000938599389072403	0.666666666666667	3
3-Multi	273	BCKDHB	1.556	1.556	1.556	2	2	2	0.0270537779545632	1	6.72564605577748e-07	6.72564605577748e-07	1.68469911344622e-05	0.666666666666667	1
3-Multi	274	PTF1A	1.657	1.657	1.657	2	2	2	0.0270782241087229	1	3.53244342763977e-06	3.53244342763977e-06	1.98111395594205e-05	0.666666666666667	1
3-Multi	275	ANKRD6	0.591	0.591	0.591	1	1	1	0.0204413280879949	1	-3.16951529790716e-17	-3.16951529790716e-17	1.61780040613512e-05	0.333333333333333	1
3-Multi	276	ATP5J2-PTCD1	0.587	0.587	0.587	1	1	1	0.0203813181753241	1	-3.58843695822e-17	-3.58843695822e-17	1.61752502517471e-05	0.333333333333333	1
3-Multi	277	BACE2	0.598	0.598	0.598	1	1	1	0.0205463454351687	1	-3.27602862802695e-17	-3.27602862802695e-17	1.61828232281583e-05	0.333333333333333	1
3-Multi	278	C6orf170	1.218	1.218	1.218	2	2	2	0.0289197933676652	1	-4.91885084197202e-17	-4.91885084197202e-17	1.64855280637502e-05	0.333333333333333	2
3-Multi	279	C7orf72	0.685	0.685	0.685	1	1	1	0.0218515610357569	1	-3.70686688539002e-17	-3.70686688539002e-17	1.62427185870465e-05	0.333333333333333	1
3-Multi	280	CCDC3	0.557	0.557	0.557	1	1	1	0.0199312438302937	1	-3.58604135585501e-17	-3.58604135585501e-17	1.61545966797167e-05	0.333333333333333	1
3-Multi	281	COMMD10	0.556	0.556	0.556	1	1	1	0.0199162413521261	1	-3.90187869002496e-17	-3.90187869002496e-17	1.61539082273157e-05	0.333333333333333	1
3-Multi	282	CSMD1	1.49	1.49	1.49	2	2	2	0.032657738888496	1	-5.13779024641763e-17	-5.13779024641763e-17	1.65418326964888e-05	0.333333333333333	2
3-Multi	283	DCDC5	0.707	0.707	0.707	1	1	1	0.0221816155554458	1	-3.96185298231657e-17	-3.96185298231657e-17	1.62578645398688e-05	0.333333333333333	1
3-Multi	284	KLRF1	0.583	0.583	0.583	1	1	1	0.0203213082626534	1	-4.29027360586986e-17	-4.29027360586986e-17	1.61724964421431e-05	0.333333333333333	1
3-Multi	285	LHFPL3	1.689	1.689	1.689	3	3	3	0.0355249115201523	1	-5.75990748797979e-17	-5.75990748797979e-17	1.66940028801985e-05	0.333333333333333	3
3-Multi	286	LOC100507096	0.552	0.552	0.552	1	1	1	0.0198562314394553	1	-2.98545190265419e-17	-2.98545190265419e-17	1.61511544177117e-05	0.333333333333333	1
3-Multi	287	NKAIN3	0.738	0.738	0.738	1	1	1	0.0226466923786443	1	-3.98525939307084e-17	-3.98525939307084e-17	1.62792065643002e-05	0.333333333333333	1
3-Multi	288	PLAC4	0.598	0.598	0.598	1	1	1	0.0205463454351687	1	-3.11296463873561e-17	-3.11296463873561e-17	1.61828232281583e-05	0.333333333333333	1
3-Multi	289	RPA3	1.527	1.527	1.527	2	2	2	0.0425299962988676	1	-4.27450880747709e-17	-4.27450880747709e-17	1.63821853057835e-05	0.666666666666667	1
3-Multi	290	SLC25A40	0.589	0.589	0.589	1	1	1	0.0204113231316596	1	-2.75228876164589e-17	-2.75228876164589e-17	1.61766271565492e-05	0.333333333333333	1
3-Multi	291	SYNPR	1.791	1.791	1.791	3	3	3	0.036657202232443	1	-5.67316605986951e-17	-5.67316605986951e-17	1.66628414762573e-05	0.333333333333333	3
3-Multi	292	TMEM170A	0.566	0.566	0.566	1	1	1	0.0200662661338029	1	-3.56807975744143e-17	-3.56807975744143e-17	1.61607927513258e-05	0.333333333333333	1
3-Multi	293	TMEM2	0.605	0.605	0.605	1	1	1	0.0206513627823424	1	-2.3812969895013e-17	-2.3812969895013e-17	1.61876423949654e-05	0.333333333333333	1
3-Multi	294	TRPV2	1.47	1.47	1.47	2	2	2	0.0282238067767592	1	2.03780340443482e-06	2.03780340443482e-06	1.83922221214014e-05	0.666666666666667	1
3-Multi	295	ZNF704	1.621	1.621	1.621	2	2	2	0.0258338220770385	1	0.000285380718296765	0.000285380718296765	0.000301899973162425	0.666666666666667	1
3-Multi	296	IL20RA	2.43	2.43	2.43	3	3	3	0.0294180779071858	1	3.60621400101927e-05	3.60621400101927e-05	5.25368959346963e-05	1	1
3-Multi	297	ARMC3	0.752	0.752	0.752	1	1	1	0.0217350669341091	1	-2.06313961647355e-17	-2.06313961647355e-17	1.60636949739977e-05	0.333333333333333	1
3-Multi	298	ATRNL1	0.611	0.611	0.611	1	1	1	0.0198300287885065	1	-1.73994862674274e-17	-1.73994862674274e-17	1.60088387961892e-05	0.333333333333333	1
3-Multi	299	C10orf67	0.752	0.752	0.752	1	1	1	0.0217350669341091	1	-2.06313961641856e-17	-2.06313961641856e-17	1.60636949739977e-05	0.333333333333333	1
3-Multi	300	C2CD3	0.736	0.736	0.736	1	1	1	0.0215188923927642	1	-2.5496239128286e-17	-2.5496239128286e-17	1.60574701594946e-05	0.333333333333333	1
3-Multi	301	CNTN1	1.695	1.695	1.695	2	2	2	0.0444904179555145	1	-2.60169498618403e-17	-2.60169498618403e-17	1.62736409360814e-05	0.666666666666667	1
3-Multi	302	FAM135B	1.472	1.472	1.472	2	2	2	0.0313352670055465	1	-4.04430917969679e-17	-4.04430917969679e-17	1.64354966157992e-05	0.333333333333333	2
3-Multi	303	KIAA1958	0.619	0.619	0.619	1	1	1	0.019938116059179	1	-1.96496190608332e-17	-1.96496190608332e-17	1.60119512034407e-05	0.333333333333333	1
3-Multi	304	KLHL1	0.628	0.628	0.628	1	1	1	0.0200597142386856	1	-1.9976415287302e-17	-1.9976415287302e-17	1.60154526615987e-05	0.333333333333333	1
3-Multi	305	L3MBTL3	2.299	2.299	2.299	3	3	3	0.0511169162070437	1	-3.60347044884258e-17	-3.60347044884258e-17	1.66606848058057e-05	0.666666666666667	2
3-Multi	306	NAA35	0.664	0.664	0.664	1	1	1	0.0205461069567116	1	-2.11266298235967e-17	-2.11266298235967e-17	1.60294584942307e-05	0.333333333333333	1
3-Multi	307	WWP2	0.642	0.642	0.642	1	1	1	0.0202488669623623	1	-1.66091125342251e-17	-1.66091125342251e-17	1.60208993742889e-05	0.333333333333333	1
3-Multi	308	ZNF200	0.626	0.626	0.626	1	1	1	0.0200326924210175	1	-2.00985316363924e-17	-2.00985316363924e-17	1.60146745597858e-05	0.333333333333333	1
3-Multi	309	BCAS1	1.175	1.175	1.175	2	2	2	0.0274523692783168	1	-2.82798555677821e-17	-2.82798555677821e-17	1.62410581270829e-05	0.333333333333333	2
3-Multi	310	FAM190A	0.627	0.627	0.627	1	1	1	0.0199953511643635	1	-1.1134023838913e-17	-1.1134023838913e-17	1.59620261113981e-05	0.333333333333333	1
3-Multi	311	PLAC9	0.603	0.603	0.603	1	1	1	0.0196730358467187	1	-2.22506192755058e-17	-2.22506192755058e-17	1.59547190331571e-05	0.333333333333333	1
3-Multi	312	VPS13A	0.58	0.58	0.58	1	1	1	0.0193641503339759	1	-1.35771922105975e-17	-1.35771922105975e-17	1.59477164165094e-05	0.333333333333333	1
3-Multi	313	C14orf37	0.552	0.552	0.552	1	1	1	0.0190823570144263	1	-2.86581398137389e-17	-2.86581398137389e-17	1.60476455348171e-05	0.333333333333333	1
3-Multi	314	C6orf174	0.659	0.659	0.659	1	1	1	0.0205376139111978	1	-3.14530343990504e-17	-3.14530343990504e-17	1.61012457198601e-05	0.333333333333333	1
3-Multi	315	COTL1	0.622	0.622	0.622	1	1	1	0.0200343942366133	1	-2.55863482106499e-17	-2.55863482106499e-17	1.6082711076434e-05	0.333333333333333	1
3-Multi	316	ELOVL7	0.651	0.651	0.651	1	1	1	0.0204288096572335	1	-3.20098024884074e-17	-3.20098024884074e-17	1.60972382293896e-05	0.333333333333333	1
3-Multi	317	HAO1	0.57	0.57	0.57	1	1	1	0.0193271665858458	1	-2.22538886440842e-17	-2.22538886440842e-17	1.60566623883757e-05	0.333333333333333	1
3-Multi	318	NKAIN2	0.654	0.654	0.654	1	1	1	0.0204696112524702	1	-2.81760129746361e-17	-2.81760129746361e-17	1.6098741038316e-05	0.333333333333333	1
3-Multi	319	RASSF6	1.47	1.47	1.47	2	2	2	0.0239836519426049	1	-2.33887962545753e-17	-2.33887962545753e-17	1.63247679575344e-05	0.666666666666667	1
3-Multi	320	RBMS3	1.442	1.442	1.442	2	2	2	0.0309453929393039	1	-4.63070843539741e-17	-4.63070843539741e-17	1.65228856309981e-05	0.333333333333333	2
3-Multi	321	SPATA16	0.601	0.601	0.601	1	1	1	0.0197487830699573	1	-2.55865445157605e-17	-2.55865445157605e-17	1.60721914139489e-05	0.333333333333333	1
3-Multi	322	SSBP2	0.658	0.658	0.658	1	1	1	0.0205240133794523	1	-3.23363231232964e-17	-3.23363231232964e-17	1.61007447835513e-05	0.333333333333333	1
3-Multi	323	USP26	1.627	1.627	1.627	2	2	2	0.0230633657660606	1	0.00170564947760138	0.00170564947760138	0.00172213050031194	0.666666666666667	1
3-Multi	324	WWC2	1.518	1.518	1.518	2	2	2	0.0420007635935583	1	-3.52789001378762e-17	-3.52789001378762e-17	1.62387986114356e-05	0.666666666666667	1
3-Multi	325	SLC25A21	1.385	1.385	1.385	2	2	2	0.0425524296805454	1	-2.72267291834464e-17	-2.72267291834464e-17	1.62849712203492e-05	0.666666666666667	1
3-Multi	326	BTF3L4	1.491	1.491	1.491	2	2	2	0.0326280105104933	1	-3.36446654389297e-17	-3.36446654389297e-17	1.63712291644311e-05	0.333333333333333	2
3-Multi	327	MSI2	0.556	0.556	0.556	1	1	1	0.0199750417566993	1	-1.78184395663346e-17	-1.78184395663346e-17	1.59042954162414e-05	0.333333333333333	1
3-Multi	328	CROT	0.591	0.591	0.591	1	1	1	0.0198298406801365	1	-2.63026600676581e-17	-2.63026600676581e-17	1.60384816008514e-05	0.333333333333333	1
3-Multi	329	FER1L6	0.668	0.668	0.668	1	1	1	0.0209053622428634	1	-2.8145768053991e-17	-2.8145768053991e-17	1.60733143825003e-05	0.333333333333333	1
3-Multi	330	LCORL	0.619	0.619	0.619	1	1	1	0.020220939430219	1	-1.92076359050588e-17	-1.92076359050588e-17	1.60511480669055e-05	0.333333333333333	1
3-Multi	331	PDSS2	2.222	2.222	2.222	3	3	3	0.0354864704072791	1	4.23119329067786e-05	4.23119329067786e-05	5.88309469541055e-05	0.666666666666667	2
3-Multi	332	SLC2A12	0.662	0.662	0.662	1	1	1	0.0208215553678457	1	-2.252821440871e-17	-2.252821440871e-17	1.60706001397744e-05	0.333333333333333	1
3-Multi	333	TANC2	0.635	0.635	0.635	1	1	1	0.0204444244302661	1	-2.81326631079421e-17	-2.81326631079421e-17	1.60583860475079e-05	0.333333333333333	1
3-Multi	334	TTC28	0.659	0.659	0.659	1	1	1	0.0207796519303369	1	-2.54004077109176e-17	-2.54004077109176e-17	1.60692430184114e-05	0.333333333333333	1
3-Multi	335	UST	0.702	0.702	0.702	1	1	1	0.0213802678679636	1	-3.08683101391327e-17	-3.08683101391327e-17	1.60886950912802e-05	0.333333333333333	1
3-Multi	336	BAI3	0.667	0.667	0.667	1	1	1	0.0207289987810591	1	-1.90737632546649e-17	-1.90737632546649e-17	1.60196372342734e-05	0.333333333333333	1
3-Multi	337	DBC1	0.564	0.564	0.564	1	1	1	0.0193153916822782	1	-1.11922475825145e-17	-1.11922475825145e-17	1.59812618522376e-05	0.333333333333333	1
3-Multi	338	ISX	0.668	0.668	0.668	1	1	1	0.020742723121824	1	-2.19117019900111e-17	-2.19117019900111e-17	1.6020009810798e-05	0.333333333333333	1
3-Multi	339	MYCT1	0.73	0.73	0.73	1	1	1	0.0215936322492454	1	-1.89866412669534e-17	-1.89866412669534e-17	1.60431095553244e-05	0.333333333333333	1
3-Multi	340	NUDCD1	0.679	0.679	0.679	1	1	1	0.0208936908702375	1	-2.24699785755916e-17	-2.24699785755916e-17	1.60241081525688e-05	0.333333333333333	1
3-Multi	341	SGCD	0.571	0.571	0.571	1	1	1	0.0194114620676323	1	-2.29306866481775e-17	-2.29306866481775e-17	1.59838698879099e-05	0.333333333333333	1
3-Multi	342	TMCO7	0.632	0.632	0.632	1	1	1	0.0202486468542888	1	-1.85165978536572e-17	-1.85165978536572e-17	1.60065970559117e-05	0.333333333333333	1
3-Multi	343	KIAA0825	1.372	1.372	1.372	2	2	2	0.029198912068625	1	-1.28364283966166e-17	-1.28364283966166e-17	1.61133796931246e-05	0.333333333333333	2
3-Multi	344	TP53INP1	0.775	0.775	0.775	1	1	1	0.0220443785028822	1	-1.74276427246571e-17	-1.74276427246571e-17	1.59578656300632e-05	0.333333333333333	1
3-Multi	345	CNKSR3	0.615	0.615	0.615	1	1	1	0.0197574476048295	1	-2.98995098252648e-17	-2.98995098252648e-17	1.61013405939031e-05	0.333333333333333	1
3-Multi	346	FAM189A1	0.771	0.771	0.771	1	1	1	0.0218330299166568	1	-3.53372455832297e-17	-3.53372455832297e-17	1.61851016616136e-05	0.333333333333333	1
3-Multi	347	FCHSD2	0.731	0.731	0.731	1	1	1	0.0213008293238806	1	-3.57539167947939e-17	-3.57539167947939e-17	1.61636244647648e-05	0.333333333333333	1
3-Multi	348	NCKAP5	0.639	0.639	0.639	1	1	1	0.0200767679604953	1	-5.47419494067591e-17	-5.47419494067591e-17	1.61142269120124e-05	0.333333333333333	1
3-Multi	349	PLEKHB2	0.635	0.635	0.635	1	1	1	0.0200235479012176	1	1.78079129433612e-16	1.78079129433612e-16	1.61120791923275e-05	0.333333333333333	1
3-Multi	350	SDK1	0.705	0.705	0.705	1	1	1	0.0209548989385761	1	8.46176782640306e-16	8.46176782640306e-16	1.6149664286813e-05	0.333333333333333	1
3-Multi	351	VEPH1	0.627	0.627	0.627	1	1	1	0.0199171077826624	1	-3.3473322890369e-15	-3.3473322890369e-15	1.61077837529577e-05	0.333333333333333	1
3-Multi	352	ZPBP	0.779	0.779	0.779	1	1	1	0.021939470035212	1	-1.56605142022457e-15	-1.56605142022457e-15	1.61893971009834e-05	0.333333333333333	1
3-Multi	353	C9orf84	0.674	0.674	0.674	1	1	1	0.0198629342580443	1	-1.11658357937693e-18	-1.11658357937693e-18	1.59439998199269e-05	0.333333333333333	1
Aggr	1	A1CF	2.5	2.5	2.5	3	3	3	0.0619049171705059	0.00216993577098219	0.00216993577098186	0.00216993577098186	0.00217498358525683	0	8
Aggr	2	ABCA10	23.047	23.047	23.047	15	15	15	0.190323606891712	0.382252059525949	0.382252059525946	0.382252059525946	0.382258544468282	0	22
Aggr	3	ABCA13	14.654	14.654	14.654	11	11	11	0.133978348814485	0.180964976215172	0.180964976215172	0.180964976215172	0.180971500760534	0	18
Aggr	4	ABCB4	10.753	10.753	10.753	9	9	9	0.10415518721552	0.122536716223363	0.122536716223363	0.122536716223363	0.122542989143814	0	16
Aggr	5	ACAP2	2.457	2.457	2.457	3	3	3	0.0472864203003358	0.0252629813448087	0.0252629813448087	0.0252629813448087	0.0252678324045858	0	8
Aggr	6	ACYP2	14.429	14.429	14.429	9	9	9	0.146293114590738	0.116995322516947	0.116995322516945	0.116995322516945	0.117002517784216	0	14
Aggr	7	ADAM22	14.617	14.617	14.617	11	11	11	0.165613457611784	0.0456158920934866	0.0456158920934867	0.0456158920934867	0.0456247559703622	0	14
Aggr	8	ADAMTS9	12.909	12.909	12.909	10	10	10	0.143022971436363	0.0378477634778138	0.0378477634778139	0.0378477634778139	0.0378559428901337	0	14
Aggr	9	ADARB1	3.485	3.485	3.485	4	4	4	0.0814997515663647	0.00353862973855385	0.00353862973855376	0.00353862973855376	0.00354397343567423	0	10
Aggr	10	AGMO	12.93	12.93	12.93	13	13	13	0.141424734554614	0.0785633705008178	0.0785633705008172	0.0785633705008172	0.0785711114456635	0	18
Aggr	11	AGTPBP1	8.965	8.965	8.965	6	6	6	0.10390068375271	0.0154653989321544	0.0154653989321541	0.0154653989321541	0.0154725866636845	0	12
Aggr	12	AKR1E2	5.3	5.3	5.3	6	6	6	0.0980265747908101	0.00225127887535032	0.0022512788753504	0.0022512788753504	0.00225700432377843	0	10
Aggr	13	AKT1	31.692	31.692	31.692	35	35	35	0.365383481070691	0.136688024696324	0.136688024696325	0.136688024696325	0.13669912806433	0	22
Aggr	14	ANGPT1	7.755	7.755	7.755	9	9	9	0.0880535525407129	0.084062809952714	0.0840628099527137	0.0840628099527137	0.0840686547516943	0	20
Aggr	15	AR	22.51	22.51	22.51	22	22	22	0.266239195437593	0.0746438598529092	0.0746438598529075	0.0746438598529075	0.0746539096008134	0	18
Aggr	16	ARHGAP21	6.301	6.301	6.301	6	6	6	0.0973577263497912	0.0801075932438631	0.0801075932438632	0.0801075932438632	0.0801125430431382	0	10
Aggr	17	ARHGAP44	3.417	3.417	3.417	4	4	4	0.0651500230715788	0.00936874995057048	0.00936874995056959	0.00936874995056959	0.00937393648896154	0	8
Aggr	18	ARRB1	14.265	14.265	14.265	16	16	16	0.185411494069867	0.0472957433004571	0.0472957433004578	0.0472957433004578	0.0473038108480197	0	16
Aggr	19	ATG12	2.665	2.665	2.665	3	3	3	0.052991389843349	0.00288023446120678	0.00288023446120707	0.00288023446120707	0.00288531342160899	0	8
Aggr	20	ATP10B	20.091	20.091	20.091	15	15	15	0.172277385460929	0.313700674901154	0.313700674901151	0.313700674901151	0.31370688475532	0	22
Aggr	21	ATP2B3	13.624	13.624	13.624	11	11	11	0.148315291844033	0.0936054309877943	0.0936054309877933	0.0936054309877933	0.0936126754866748	0	16
Aggr	22	ATP5J2	2.411	2.411	2.411	2	2	2	0.0404157872524725	0.0122443399139009	0.0122443399139009	0.0122443399139009	0.012249531505749	0	6
Aggr	23	ATP8A2	25.58	25.58	25.58	16	16	16	0.225544560023966	0.402941943776256	0.402941943776253	0.402941943776253	0.402948789560018	0	22
Aggr	24	ATXN7	4.891	4.891	4.891	6	6	6	0.0829502156803848	0.00655820469734681	0.00655820469734695	0.00655820469734695	0.00656390179063953	0	10
Aggr	25	BCAR1	13.395	13.395	13.395	15	15	15	0.140484880532169	0.138182086459405	0.138182086459405	0.138182086459405	0.138188750124927	0	22
Aggr	26	BCAS3	6.97	6.97	6.97	9	9	9	0.104528364794558	0.0438411441613322	0.0438411441613318	0.0438411441613318	0.0438472608899184	0	14
Aggr	27	BMP2K	27.272	27.272	27.272	25	25	25	0.220552640897249	0.680273455638282	0.680273455638281	0.680273455638281	0.680273924988559	0	26
Aggr	28	BMPR1B	24.502	24.502	24.502	20	20	20	0.211117340807178	0.599899155268687	0.599899155268687	0.599899155268687	0.599899265501618	0	26
Aggr	29	BNC2	14.337	14.337	14.337	16	16	16	0.13325951954673	0.0600621729357646	0.060062172935766	0.060062172935766	0.060072125818118	0	26
Aggr	30	BRIP1	38.984	38.984	38.984	34	34	34	0.314305648146822	0.575010487706323	0.575010487706321	0.575010487706321	0.575018881215756	0	26
Aggr	31	C11orf57	1.405	1.405	1.405	2	2	2	0.0463683474655097	0.00423708816698307	0.00423708816698329	0.00423708816698329	0.00424193876891597	0	6
Aggr	32	C1GALT1	3.353	3.353	3.353	4	4	4	0.0739692334783275	0.00731671568106567	0.00731671568106566	0.00731671568106566	0.00732200738215674	0	6
Aggr	33	C6orf97	7.739	7.739	7.739	12	12	12	0.150243376224649	0.0390479519878378	0.0390479519878376	0.0390479519878376	0.0390541005199575	0	14
Aggr	34	CACNA2D1	5.246	5.246	5.246	6	6	6	0.0791155992290275	0.00992198869808114	0.00992198869808091	0.00992198869808091	0.00992805100992484	0	12
Aggr	35	CACNB2	9.906	9.906	9.906	8	8	8	0.138499047646397	0.0108333689878938	0.0108333689878932	0.0108333689878932	0.01084022193535	0	12
Aggr	36	CACNG2	4.951	4.951	4.951	6	6	6	0.07980431613718	0.00812718470639252	0.00812718470639301	0.00812718470639301	0.00813309290171041	0	12
Aggr	37	CALN1	22.878	22.878	22.878	16	16	16	0.196866017368488	0.191967364146827	0.19196736414683	0.19196736414683	0.19197894598049	0	26
Aggr	38	CAPZA2	1.273	1.273	1.273	2	2	2	0.0818480170612239	0.000149433937253107	0.000149433937252959	0.000149433937252959	0.000154138828418743	0	4
Aggr	39	CDH12	16.397	16.397	16.397	16	16	16	0.145453700663187	0.134403371506794	0.134403371506795	0.134403371506795	0.134413186496063	0	26
Aggr	40	CHD6	41.871	41.871	41.871	32	32	32	0.332518184404849	0.63568355839017	0.635683558390168	0.635683558390168	0.635691876571117	0	26
Aggr	41	CRK	12.086	12.086	12.086	13	13	13	0.1218112680527	0.137318023045708	0.137318023045708	0.137318023045708	0.137324260055804	0	22
Aggr	42	CSF1R	43.423	43.423	43.423	36	36	36	0.387557341509608	0.777564984137415	0.777564984137416	0.777564984137416	0.777567370062661	0	26
Aggr	43	CTNND2	8.033	8.033	8.033	9	9	9	0.108621218774543	0.0400048389729626	0.0400048389729626	0.0400048389729626	0.040011197771174	0	16
Aggr	44	CUL9	17.233	17.233	17.233	17	17	17	0.215090177048668	0.0926056377202055	0.0926056377202036	0.0926056377202036	0.092613326158922	0	18
Aggr	45	CUX1	4.298	4.298	4.298	5	5	5	0.0757234978148885	0.0173304034689293	0.0173304034689295	0.0173304034689295	0.0173357637596417	0	10
Aggr	46	DAB1	2.581	2.581	2.581	3	3	3	0.0386917037058598	0.0384954680006433	0.038495468000643	0.038495468000643	0.0385002647743483	0	8
Aggr	47	DACH1	3.169	3.169	3.169	4	4	4	0.0539133509862349	0.00873911777755334	0.00873911777755303	0.00873911777755303	0.00874465060104122	0	10
Aggr	48	DCC	4.417	4.417	4.417	5	5	5	0.0634372560224919	0.051401639409903	0.051401639409903	0.051401639409903	0.0514067669285988	0	10
Aggr	49	DDHD1	1.597	1.597	1.597	2	2	2	0.0388308867673299	0.00338566937196655	0.00338566937196662	0.00338566937196662	0.00339066701695427	0	6
Aggr	50	DGKB	47.555	47.555	47.555	28	28	28	0.387411948745938	1	1	1	1	0	26
Aggr	51	DGKI	32.514	32.514	32.514	28	28	28	0.346047583324254	0.579108350057304	0.579108350057303	0.579108350057303	0.579110404601703	0	26
Aggr	52	DRD2	7.69	7.69	7.69	8	8	8	0.110773090755429	0.0175019837426306	0.0175019837426307	0.0175019837426307	0.0175085654599411	0	12
Aggr	53	DTNA	22.534	22.534	22.534	18	18	18	0.202539528924114	0.11026195115286	0.110261951152861	0.110261951152861	0.110274792629544	0	26
Aggr	54	DYNC1I1	1.464	1.464	1.464	2	2	2	0.0371565189588291	0.00526329850311021	0.00526329850310999	0.00526329850310999	0.00526823080609448	0	6
Aggr	55	ECT2L	7.562	7.562	7.562	9	9	9	0.172166011753307	0.0108704011518215	0.0108704011518214	0.0108704011518214	0.01087666484461	0	10
Aggr	56	EGFR	22.294	22.294	22.294	24	24	24	0.253747195299169	0.108995233102478	0.108995233102477	0.108995233102477	0.109004718986992	0	22
Aggr	57	EIF4EBP1	7.752	7.752	7.752	8	8	8	0.0889486787608896	0.0490493418132712	0.0490493418132714	0.0490493418132714	0.0490552887127671	0	18
Aggr	58	EPHB1	20.953	20.953	20.953	18	18	18	0.182912962837014	0.478511693016524	0.478511693016522	0.478511693016522	0.478513937672335	0	26
Aggr	59	ERC2	3.218	3.218	3.218	4	4	4	0.0594537766705412	0.0141520837060956	0.0141520837060954	0.0141520837060954	0.0141573465013988	0	8
Aggr	60	ESR1	30.526	30.526	30.526	34	34	34	0.393960404627221	0.0979076843241222	0.0979076843241201	0.0979076843241201	0.0979201066640281	0	22
Aggr	61	ETHE1	11.934	11.934	11.934	11	11	11	0.118660533660863	0.0571164840409238	0.0571164840409228	0.0571164840409228	0.0571247370768704	0	18
Aggr	62	EXT1	8.017	8.017	8.017	9	9	9	0.117399649444024	0.0487303413238733	0.0487303413238736	0.0487303413238736	0.0487364582355396	0	12
Aggr	63	EYA3	8.089	8.089	8.089	8	8	8	0.119955277174903	0.0108926967440479	0.0108926967440479	0.0108926967440479	0.0108997641049177	0	14
Aggr	64	EYA4	11.599	11.599	11.599	11	11	11	0.159305947570619	0.0225988304292582	0.0225988304292581	0.0225988304292581	0.0226069662619019	0	14
Aggr	65	EYS	15.619	15.619	15.619	15	15	15	0.176820028822232	0.067919547360336	0.067919547360336	0.067919547360336	0.0679277195245707	0	16
Aggr	66	FAM120A	3.306	3.306	3.306	4	4	4	0.0771696998789567	0.00261646067938917	0.00261646067938907	0.00261646067938907	0.00262180688957452	0	10
Aggr	67	FAM168A	1.538	1.538	1.538	2	2	2	0.038485405648532	0.00531325127317019	0.00531325127317009	0.00531325127317009	0.00531825363051315	0	6
Aggr	68	FAR1	7.081	7.081	7.081	6	6	6	0.0906942735835692	0.00963611937987232	0.00963611937987247	0.00963611937987247	0.00964260630593173	0	12
Aggr	69	FGD6	6.088	6.088	6.088	7	7	7	0.10907593582355	0.00807576592153887	0.00807576592153856	0.00807576592153856	0.00808178609150583	0	10
Aggr	70	FHIT	1.414	1.414	1.414	2	2	2	0.0326400266618249	0.00840319908946714	0.00840319908946748	0.00840319908946748	0.00840827544120683	0	6
Aggr	71	FKBP1A	6.927	6.927	6.927	8	8	8	0.0784163062922028	0.059491056986648	0.059491056986648	0.059491056986648	0.059496396308557	0	18
Aggr	72	FNDC3B	1.48	1.48	1.48	2	2	2	0.053282454943081	0.00406407830836432	0.00406407830836444	0.00406407830836444	0.00406900962515984	0	6
Aggr	73	FOXO3	20.175	20.175	20.175	20	20	20	0.253902483680779	0.0806440727692119	0.080644072769213	0.080644072769213	0.0806532432046445	0	18
Aggr	74	FSHR	6.199	6.199	6.199	6	6	6	0.0967939745329201	0.00969906311263566	0.00969906311263537	0.00969906311263537	0.00970537460491838	0	12
Aggr	75	FSTL5	5.157	5.157	5.157	6	6	6	0.073684758943846	0.00964201831386889	0.00964201831386847	0.00964201831386847	0.00964801706776175	0	14
Aggr	76	FXN	9.167	9.167	9.167	8	8	8	0.117334121367633	0.0167157534066039	0.016715753406604	0.016715753406604	0.0167227527564575	0	12
Aggr	77	FXR1	5.011	5.011	5.011	6	6	6	0.110620968353932	0.00671531943168242	0.00671531943168216	0.00671531943168216	0.00672084133997441	0	8
Aggr	78	FYN	33.437	33.437	33.437	32	32	32	0.342436292280165	0.336332769920443	0.336332769920442	0.336332769920442	0.336341280079413	0	22
Aggr	79	GABRA4	7.343	7.343	7.343	8	8	8	0.100140147305328	0.0380149933080244	0.038014993308024	0.038014993308024	0.0380214081938082	0	14
Aggr	80	GALNTL2	1.681	1.681	1.681	2	2	2	0.0447655786450909	0.00360963200590414	0.00360963200590387	0.00360963200590387	0.00361462096542989	0	6
Aggr	81	GLTP	1.618	1.618	1.618	2	2	2	0.0529179372800233	0.00288187449362666	0.00288187449362659	0.00288187449362659	0.00288680817007655	0	4
Aggr	82	GPC3	49.45	49.45	49.45	36	36	36	0.427974303779121	0.957450795509783	0.95745079550978	0.95745079550978	0.957453415965312	0	26
Aggr	83	GRB2	24.311	24.311	24.311	25	25	25	0.249638294141771	0.210539635158899	0.210539635158899	0.210539635158899	0.210548204532138	0	22
Aggr	84	GRIK2	9.433	9.433	9.433	10	10	10	0.133521783499969	0.0195714445322935	0.0195714445322929	0.0195714445322929	0.019578382485741	0	12
Aggr	85	GRM1	4.337	4.337	4.337	5	5	5	0.0682909769959956	0.0134118988709713	0.0134118988709714	0.0134118988709714	0.0134174526826273	0	12
Aggr	86	GRM7	20.623	20.623	20.623	20	20	20	0.219430288275966	0.110470575661192	0.110470575661191	0.110470575661191	0.110480712969552	0	22
Aggr	87	HEATR6	3.323	3.323	3.323	4	4	4	0.0785197222252038	0.00462910372571047	0.00462910372571074	0.00462910372571074	0.00463443332636752	0	10
Aggr	88	HSD17B6	4.835	4.835	4.835	6	6	6	0.0922540696421228	0.00528818326308203	0.00528818326308202	0.00528818326308202	0.00529393515984258	0	10
Aggr	89	IFT27	24.026	24.026	24.026	16	16	16	0.200971015401938	0.359543392153703	0.359543392153699	0.359543392153699	0.359550613492163	0	22
Aggr	90	IGF2BP2	1.335	1.335	1.335	2	2	2	0.0365322123139378	0.00236009011718366	0.00236009011718359	0.00236009011718359	0.00236497540637428	0	6
Aggr	91	IKZF1	5.064	5.064	5.064	6	6	6	0.0890916820036896	0.0098593196092724	0.00985931960927214	0.00985931960927214	0.00986518257825384	0	10
Aggr	92	IL15RA	4.269	4.269	4.269	5	5	5	0.0648073166156313	0.0278671781265357	0.0278671781265359	0.0278671781265359	0.0278723772693476	0	12
Aggr	93	IMMP2L	57.91	57.91	57.91	93	93	93	1	0.191223764920465	0.191223764920464	0.191223764920464	0.191239257417005	0	22
Aggr	94	IRF2	7.012	7.012	7.012	6	6	6	0.105422303979624	0.00697534638080868	0.00697534638080848	0.00697534638080848	0.0069817399705038	0	10
Aggr	95	JAK1	19.123	19.123	19.123	17	17	17	0.190782502024704	0.242195721250795	0.242195721250794	0.242195721250794	0.242201553742911	0	22
Aggr	96	KATNA1	27.373	27.373	27.373	27	27	27	0.228956456598441	0.4100633111696	0.410063311169599	0.410063311169599	0.410070108182601	0	26
Aggr	97	KCNAB1	8.244	8.244	8.244	7	7	7	0.120797279933415	0.00747835860653968	0.00747835860653991	0.00747835860653991	0.00748489974452537	0	12
Aggr	98	KCNMA1	8.643	8.643	8.643	8	8	8	0.121280974494547	0.0205080224459595	0.0205080224459592	0.0205080224459592	0.0205147783322933	0	12
Aggr	99	KCNMB2	4.34	4.34	4.34	4	4	4	0.0726979071204497	0.00305836269701083	0.00305836269701088	0.00305836269701088	0.00306391345343562	0	8
Aggr	100	KHDRBS2	9.796	9.796	9.796	11	11	11	0.140219423693669	0.0268097038745547	0.0268097038745545	0.0268097038745545	0.0268168425619882	0	16
Aggr	101	KIAA1217	22.387	22.387	22.387	31	31	31	0.520503194825061	0.0430520201511186	0.0430520201511181	0.0430520201511181	0.0430607661779027	0	12
Aggr	102	KIAA1244	11.55	11.55	11.55	18	18	18	0.223820987675005	0.0384556347630041	0.0384556347630033	0.0384556347630033	0.0384622203564886	0	14
Aggr	103	KIF13A	9.594	9.594	9.594	8	8	8	0.102236195761613	0.0804278516700627	0.0804278516700611	0.0804278516700611	0.0804343366998862	0	14
Aggr	104	KRIT1	2.482	2.482	2.482	3	3	3	0.0474946373584716	0.036038632449272	0.0360386324492719	0.0360386324492719	0.0360433289580566	0	8
Aggr	105	LAMA2	41.103	41.103	41.103	59	59	59	0.713149881562583	0.184727608273494	0.184727608273495	0.184727608273495	0.184739346081453	0	22
Aggr	106	LAMB3	3.554	3.554	3.554	4	4	4	0.0575147509279825	0.0421656433928314	0.0421656433928314	0.0421656433928314	0.0421708034278318	0	10
Aggr	107	LATS1	21.986	21.986	21.986	21	21	21	0.205713353650831	0.419660989103934	0.419660989103934	0.419660989103934	0.419663978876816	0	24
Aggr	108	LATS2	4.804	4.804	4.804	5	5	5	0.0608389454070217	0.0386610343997989	0.038661034399799	0.038661034399799	0.0386660884289995	0	12
Aggr	109	LMO3	25.288	25.288	25.288	17	17	17	0.214547412938288	0.109657444461526	0.109657444461527	0.109657444461527	0.109671671641078	0	26
Aggr	110	LMTK2	6.088	6.088	6.088	6	6	6	0.0663433357694642	0.157085732891682	0.157085732891682	0.157085732891682	0.157089532590399	0	14
Aggr	111	LPP	23.294	23.294	23.294	22	22	22	0.210282193917432	0.0964700871525258	0.0964700871525276	0.0964700871525276	0.0964832268047008	0	26
Aggr	112	MAGI2	3.851	3.851	3.851	5	5	5	0.0747849865299534	0.00829829876043849	0.00829829876043825	0.00829829876043825	0.00830396357013715	0	10
Aggr	113	MAK	29.872	29.872	29.872	27	27	27	0.244517180361294	0.680515328005966	0.680515328005965	0.680515328005965	0.680516461918182	0	26
Aggr	114	MAP2K6	33.056	33.056	33.056	27	27	27	0.272854908982449	0.751662419533299	0.7516624195333	0.7516624195333	0.751663253441888	0	26
Aggr	115	MAP3K5	10.059	10.059	10.059	10	10	10	0.110208328860559	0.111828015258227	0.111828015258228	0.111828015258228	0.111833790289369	0	18
Aggr	116	MAST4	28.922	28.922	28.922	20	20	20	0.240763040186939	0.74621305454258	0.746213054542581	0.746213054542581	0.746212295734571	0	26
Aggr	117	MB21D2	1.519	1.519	1.519	2	2	2	0.0398503809933262	0.00453525862142698	0.00453525862142712	0.00453525862142712	0.0045402256450072	0	6
Aggr	118	ME3	8.619	8.619	8.619	8	8	8	0.112285991103274	0.0155916305811269	0.0155916305811269	0.0155916305811269	0.015598520749268	0	12
Aggr	119	MGAT4C	2.426	2.426	2.426	2	2	2	0.0459300997112799	0.00738124834081998	0.00738124834082035	0.00738124834082035	0.00738635510600437	0	6
Aggr	120	MIPOL1	1.281	1.281	1.281	2	2	2	0.0449234394976467	0.00425842147716629	0.00425842147716637	0.00425842147716637	0.00426332494455591	0	6
Aggr	121	MLST8	8.656	8.656	8.656	9	9	9	0.0957379675778806	0.0517275473433762	0.0517275473433767	0.0517275473433767	0.0517336728804331	0	18
Aggr	122	MTOR	15.31	15.31	15.31	16	16	16	0.171589524994793	0.0751300091264933	0.0751300091264926	0.0751300091264926	0.0751376930842025	0	18
Aggr	123	MTRF1	3.35	3.35	3.35	3	3	3	0.0724958689198643	0.00630230678880923	0.00630230678880965	0.00630230678880965	0.00630761717358133	0	6
Aggr	124	MTSS1	1.51	1.51	1.51	2	2	2	0.034237981007202	0.00898705582395004	0.00898705582395026	0.00898705582395026	0.00899209118644549	0	6
Aggr	125	MTTP	6.232	6.232	6.232	7	7	7	0.112535181686491	0.0126724340865743	0.0126724340865738	0.0126724340865738	0.0126782203965539	0	8
Aggr	126	MYCBP2	18.646	18.646	18.646	15	15	15	0.165450509130094	0.0853059298423044	0.0853059298423061	0.0853059298423061	0.0853177250431995	0	26
Aggr	127	NCOA2	9.075	9.075	9.075	10	10	10	0.115209237796946	0.0263998840949917	0.0263998840949922	0.0263998840949922	0.0264069442079387	0	14
Aggr	128	NEBL	3.294	3.294	3.294	4	4	4	0.0697291891856194	0.00599188838096756	0.00599188838096739	0.00599188838096739	0.00599718226021915	0	8
Aggr	129	NEDD4L	11.601	11.601	11.601	11	11	11	0.140735913744439	0.0446745305482691	0.0446745305482679	0.0446745305482679	0.0446818219075632	0	16
Aggr	130	NEK7	35.914	35.914	35.914	31	31	31	0.316271910784123	0.82121224124822	0.821212241248219	0.821212241248219	0.821212660548624	0	26
Aggr	131	NF1	24.55	24.55	24.55	24	24	24	0.221083048342716	0.412031311382951	0.412031311382949	0.412031311382949	0.412035825598296	0	26
Aggr	132	NLGN1	8.857	8.857	8.857	8	8	8	0.118251073655298	0.052509947064618	0.052509947064618	0.052509947064618	0.0525160500062229	0	12
Aggr	133	NME9	19.344	19.344	19.344	12	12	12	0.188470794979303	0.365623312886355	0.365623312886356	0.365623312886356	0.365626484824719	0	18
Aggr	134	NPAS3	8.937	8.937	8.937	6	6	6	0.142973766230592	0.0036816416253752	0.00368164162537463	0.00368164162537463	0.00368819695676594	0	10
Aggr	135	NRG3	5.285	5.285	5.285	6	6	6	0.0887839986335446	0.0151256561828969	0.0151256561828962	0.0151256561828962	0.0151315287392136	0	12
Aggr	136	NRXN3	5.029	5.029	5.029	6	6	6	0.0863279137257486	0.00638989234494835	0.00638989234494849	0.00638989234494849	0.00639557715500122	0	10
Aggr	137	NSMCE2	9.098	9.098	9.098	9	9	9	0.113475783664158	0.0289326916881434	0.0289326916881434	0.0289326916881434	0.0289395647128795	0	16
Aggr	138	OPA1	20.274	20.274	20.274	17	17	17	0.173217664928239	0.29261916886222	0.292619168862217	0.292619168862217	0.292626136715339	0	22
Aggr	139	PARP8	8.069	8.069	8.069	6	6	6	0.116370620058263	0.0740207848720718	0.0740207848720722	0.0740207848720722	0.0740259898619781	0	8
Aggr	140	PBX3	9.741	9.741	9.741	7	7	7	0.127031234615223	0.0180531992595478	0.0180531992595476	0.0180531992595476	0.0180605129252133	0	10
Aggr	141	PCDHGB4	14.461	14.461	14.461	16	16	16	0.131273954584447	0.123012189285902	0.123012189285903	0.123012189285903	0.123020947281625	0	26
Aggr	142	PCOLCE2	27.473	27.473	27.473	27	27	27	0.224184511935628	0.572041207429593	0.572041207429591	0.572041207429591	0.572044605131222	0	26
Aggr	143	PET112	1.603	1.603	1.603	2	2	2	0.0422910330434177	0.00119218857278664	0.00119218857278584	0.00119218857278584	0.00119702065628921	0	6
Aggr	144	PHACTR1	5.277	5.277	5.277	4	4	4	0.0799032189568136	0.0110686544408761	0.011068654440876	0.011068654440876	0.0110745598364012	0	8
Aggr	145	PHKB	21.936	21.936	21.936	21	21	21	0.204667939430811	0.395024190366476	0.395024190366475	0.395024190366475	0.395028132069757	0	22
Aggr	146	PINX1	6.351	6.351	6.351	6	6	6	0.107098382317984	0.0390778961944941	0.0390778961944944	0.0390778961944944	0.0390831675404495	0	10
Aggr	147	PKHD1	1.638	1.638	1.638	2	2	2	0.0451674497415302	0.00485011226203128	0.00485011226203114	0.00485011226203114	0.00485503006282681	0	6
Aggr	148	PKIB	5.346	5.346	5.346	5	5	5	0.0877918425188491	0.0277921633200233	0.0277921633200239	0.0277921633200239	0.0277975114838902	0	10
Aggr	149	PLCB4	7.683	7.683	7.683	9	9	9	0.0984810047848819	0.102632333646896	0.102632333646895	0.102632333646895	0.102637114302585	0	14
Aggr	150	PLEKHG1	4.349	4.349	4.349	4	4	4	0.09202163295727	0.00607323841518869	0.0060732384151882	0.0060732384151882	0.00607879126086036	0	8
Aggr	151	PLOD2	10.75	10.75	10.75	10	10	10	0.101646372283633	0.14923647266176	0.14923647266176	0.14923647266176	0.149242767424304	0	18
Aggr	152	PNLIPRP2	9.85	9.85	9.85	11	11	11	0.157992333201909	0.0141060947783686	0.0141060947783685	0.0141060947783685	0.0141128940099353	0	12
Aggr	153	POPDC3	1.288	1.288	1.288	2	2	2	0.0279747997778584	0.0163118286274862	0.016311828627486	0.016311828627486	0.0163164619634218	0	6
Aggr	154	PPM1D	8.851	8.851	8.851	7	7	7	0.128062113246982	0.0152939852476095	0.0152939852476095	0.0152939852476095	0.0153015827572871	0	14
Aggr	155	PRIM2	2.546	2.546	2.546	2	2	2	0.0415663246015509	0.0304894215124084	0.0304894215124084	0.0304894215124084	0.0304942176156433	0	6
Aggr	156	PTK2	44.274	44.274	44.274	34	34	34	0.400302831593426	0.814688410124821	0.814688410124822	0.814688410124822	0.814690759999028	0	26
Aggr	157	PTPRG	8.87	8.87	8.87	10	10	10	0.134827783957147	0.0123878864961676	0.012387886496168	0.012387886496168	0.0123950880111737	0	14
Aggr	158	PTPRK	43.861	43.861	43.861	56	56	56	0.642520976537213	0.103381594772824	0.103381594772825	0.103381594772825	0.103397398908374	0	22
Aggr	159	PTPRM	12.581	12.581	12.581	11	11	11	0.173598751559424	0.0179391473942338	0.0179391473942337	0.0179391473942337	0.0179476446885374	0	14
Aggr	160	PXN	13.745	13.745	13.745	15	15	15	0.151351237533742	0.131559090478602	0.131559090478602	0.131559090478602	0.131565797044219	0	22
Aggr	161	RAB6B	26.396	26.396	26.396	19	19	19	0.235157306281569	0.357909728610675	0.35790972861067	0.35790972861067	0.357917650572712	0	22
Aggr	162	RAD54B	30.049	30.049	30.049	28	28	28	0.245473592779698	0.461960418323315	0.461960418323313	0.461960418323313	0.461967836474331	0	26
Aggr	163	RAPGEF6	5.082	5.082	5.082	6	6	6	0.0734931964611533	0.0314192940996759	0.0314192940996761	0.0314192940996761	0.0314247864181624	0	12
Aggr	164	RARB	7.185	7.185	7.185	7	7	7	0.0931470870056205	0.0231886578358554	0.0231886578358552	0.0231886578358552	0.0231953959760661	0	14
Aggr	165	REPS1	22.793	22.793	22.793	22	22	22	0.212608251836728	0.181922922191909	0.18192292219191	0.18192292219191	0.181933941786957	0	26
Aggr	166	RFWD3	10.758	10.758	10.758	12	12	12	0.148910157032538	0.0664804602296748	0.066480460229675	0.066480460229675	0.0664869605808798	0	16
Aggr	167	RHBDD1	11.131	11.131	11.131	8	8	8	0.123174825489544	0.0392443247233765	0.0392443247233761	0.0392443247233761	0.0392519969262896	0	14
Aggr	168	RICTOR	7.491	7.491	7.491	8	8	8	0.0854934724950289	0.0474524785618994	0.0474524785618993	0.0474524785618993	0.0474583398697326	0	18
Aggr	169	RIMS1	2.455	2.455	2.455	3	3	3	0.0459728149630908	0.0155318807296306	0.0155318807296305	0.0155318807296305	0.0155367614970196	0	8
Aggr	170	RIPK2	7.127	7.127	7.127	6	6	6	0.0817406170570586	0.140702266573935	0.140702266573934	0.140702266573934	0.140706332443389	0	12
Aggr	171	RNF217	16.655	16.655	16.655	18	18	18	0.198709227065384	0.0346844916787297	0.0346844916787293	0.0346844916787293	0.0346939650492924	0	16
Aggr	172	RNF38	7.191	7.191	7.191	8	8	8	0.0951882973976365	0.0134013646961274	0.0134013646961269	0.0134013646961269	0.0134079054499149	0	16
Aggr	173	ROBO2	2.597	2.597	2.597	3	3	3	0.0497301080893244	0.00767472463405983	0.00767472463406005	0.00767472463406005	0.00768003071415567	0	8
Aggr	174	RPS6KB1	44.666	44.666	44.666	35	35	35	0.381985426924761	0.817484974792029	0.817484974792029	0.817484974792029	0.817487069363012	0	26
Aggr	175	RPTOR	9.779	9.779	9.779	10	10	10	0.107471106571256	0.0551839349877542	0.0551839349877544	0.0551839349877544	0.0551903749992641	0	18
Aggr	176	RRAGD	13.567	13.567	13.567	13	13	13	0.132067927671203	0.121090672232525	0.121090672232524	0.121090672232524	0.121097865865884	0	18
Aggr	177	RSPO3	5.152	5.152	5.152	6	6	6	0.0805946000706287	0.0389642773770645	0.0389642773770645	0.0389642773770645	0.0389696843321585	0	12
Aggr	178	SATB1	3.455	3.455	3.455	4	4	4	0.0643571141533237	0.00697701977722621	0.0069770197772264	0.0069770197772264	0.00698247427724733	0	10
Aggr	179	SEMA6A	4.296	4.296	4.296	5	5	5	0.0649474159061301	0.0190242132769115	0.0190242132769111	0.0190242132769111	0.0190299097175485	0	12
Aggr	180	SERINC5	5.238	5.238	5.238	4	4	4	0.0755156876231862	0.0122356760070376	0.0122356760070375	0.0122356760070375	0.0122415805131082	0	8
Aggr	181	SERPINB7	3.572	3.572	3.572	4	4	4	0.056341708114531	0.0588463679176705	0.0588463679176706	0.0588463679176706	0.0588508464779078	0	10
Aggr	182	SGPL1	5.278	5.278	5.278	6	6	6	0.0586664799431327	0.0919342138195644	0.0919342138195639	0.0919342138195639	0.0919392838325539	0	14
Aggr	183	SH3GL2	3.318	3.318	3.318	4	4	4	0.0509087698880014	0.0335007781859385	0.0335007781859385	0.0335007781859385	0.033505895522796	0	10
Aggr	184	SHC1	14.796	14.796	14.796	16	16	16	0.154969142994182	0.125497691075367	0.125497691075365	0.125497691075365	0.125505019474343	0	22
Aggr	185	SLC14A2	2.414	2.414	2.414	3	3	3	0.0620812346538867	0.00479861228226305	0.00479861228226326	0.00479861228226326	0.00480375318740727	0	6
Aggr	186	SLC22A3	1.615	1.615	1.615	2	2	2	0.0404471552134649	0.00531094379056737	0.00531094379056743	0.00531094379056743	0.00531587777230713	0	6
Aggr	187	SLC26A5	2.519	2.519	2.519	3	3	3	0.054784830531513	0.00484021751301295	0.00484021751301318	0.00484021751301318	0.00484536148622962	0	6
Aggr	188	SORBS1	5.011	5.011	5.011	6	6	6	0.0838401569850143	0.0363896473504118	0.0363896473504122	0.0363896473504122	0.0363949457177945	0	10
Aggr	189	SOS1	15.833	15.833	15.833	17	17	17	0.178728787272121	0.125439197020933	0.125439197020933	0.125439197020933	0.125446405659144	0	22
Aggr	190	SOX6	3.937	3.937	3.937	4	4	4	0.0681687009256926	0.0113456667912075	0.011345666791207	0.011345666791207	0.0113514012029668	0	10
Aggr	191	SRGAP3	3.493	3.493	3.493	4	4	4	0.0630134123484499	0.0107700179037795	0.0107700179037791	0.0107700179037791	0.0107753563907386	0	8
Aggr	192	STK4	24.76	24.76	24.76	22	22	22	0.230157371010695	0.480833014351207	0.480833014351207	0.480833014351207	0.480835798748653	0	24
Aggr	193	STX17	1.498	1.498	1.498	2	2	2	0.0475602468146372	0.00242220184838423	0.00242220184838409	0.00242220184838409	0.00242717606257755	0	6
Aggr	194	STX7	2.393	2.393	2.393	3	3	3	0.0430982041578544	0.00903982833161327	0.00903982833161287	0.00903982833161287	0.00904517356295283	0	8
Aggr	195	SUSD1	21.803	21.803	21.803	16	16	16	0.184086548288696	0.186268548997257	0.186268548997259	0.186268548997259	0.186279771993152	0	26
Aggr	196	SYNE1	19.673	19.673	19.673	29	29	29	0.364403882139067	0.0559375837388088	0.055937583738808	0.055937583738808	0.0559465805730328	0	18
Aggr	197	SYT1	18.635	18.635	18.635	21	21	21	0.231259138709645	0.0809124722388642	0.0809124722388639	0.0809124722388639	0.0809215703160742	0	18
Aggr	198	SYT15	4.304	4.304	4.304	4	4	4	0.0621775603407393	0.0100574490776622	0.0100574490776621	0.0100574490776621	0.0100631841411683	0	8
Aggr	199	TAB2	4.249	4.249	4.249	5	5	5	0.0585529723933929	0.0551608938912896	0.0551608938912894	0.0551608938912894	0.0551655253040461	0	12
Aggr	200	TAF1	5.766	5.766	5.766	6	6	6	0.0915141054956894	0.00461109695140944	0.00461109695140964	0.00461109695140964	0.00461700575782079	0	10
Aggr	201	TAF12	4.963	4.963	4.963	5	5	5	0.0832354415744512	0.00212316359470699	0.00212316359470655	0.00212316359470655	0.00212878374806562	0	10
Aggr	202	TAF2	11.68	11.68	11.68	13	13	13	0.179393028137417	0.0197017542385409	0.0197017542385406	0.0197017542385406	0.0197092142243517	0	12
Aggr	203	TAF7	3.996	3.996	3.996	4	4	4	0.0688961832996019	0.00189334538099576	0.00189334538099588	0.00189334538099588	0.00189876810885015	0	10
Aggr	204	TATDN1	1.585	1.585	1.585	2	2	2	0.0520368123519577	0.00290005240485699	0.00290005240485708	0.00290005240485708	0.0029049810326509	0	4
Aggr	205	TBC1D5	40.218	40.218	40.218	56	56	56	0.714293647791463	0.115179594169881	0.115179594169881	0.115179594169881	0.115192150307673	0	22
Aggr	206	TBP	8.942	8.942	8.942	10	10	10	0.126946558369252	0.023969395215698	0.0239693952156982	0.0239693952156982	0.0239760445204186	0	12
Aggr	207	TEX14	8.879	8.879	8.879	9	9	9	0.087155569317819	0.220586725948626	0.220586725948626	0.220586725948626	0.220589667413663	0	18
Aggr	208	THEMIS	2.197	2.197	2.197	3	3	3	0.0417035343489166	0.0140964599316672	0.0140964599316673	0.0140964599316673	0.0141017635842739	0	8
Aggr	209	THRB	11.059	11.059	11.059	10	10	10	0.132658538150171	0.0266282438982567	0.0266282438982566	0.0266282438982566	0.026635909508933	0	14
Aggr	210	THSD4	9.01	9.01	9.01	7	7	7	0.102083379366639	0.0303841487148642	0.0303841487148639	0.0303841487148639	0.0303913095058146	0	14
Aggr	211	TMEM132C	0.557	0.557	0.557	1	1	1	0.0261028441591971	0.000125489131715805	0.000125489131715594	0.000125489131715594	0.00013007738446925	0	4
Aggr	212	TNP2	10.673	10.673	10.673	10	10	10	0.102912682101475	0.0358638596313794	0.0358638596313801	0.0358638596313801	0.0358728691743608	0	18
Aggr	213	TOP2B	24.425	24.425	24.425	22	22	22	0.249841511024619	0.297101511026048	0.297101511026045	0.297101511026045	0.297109102499837	0	22
Aggr	214	TPD52L1	3.379	3.379	3.379	4	4	4	0.0654973774797566	0.00470668239118888	0.00470668239118859	0.00470668239118859	0.00471215237259023	0	8
Aggr	215	TRAM1	2.536	2.536	2.536	3	3	3	0.0589332255028802	0.00849280140282569	0.00849280140282613	0.00849280140282613	0.00849818733320605	0	6
Aggr	216	TRDN	4.318	4.318	4.318	5	5	5	0.0715146555325628	0.0138803929738103	0.0138803929738104	0.0138803929738104	0.0138862693191398	0	10
Aggr	217	UNC5D	2.362	2.362	2.362	3	3	3	0.041812130588513	0.00679941715485987	0.00679941715485985	0.00679941715485985	0.00680473430200492	0	8
Aggr	218	USP32	18.115	18.115	18.115	16	16	16	0.203629987103238	0.0527409972235243	0.0527409972235242	0.0527409972235242	0.0527510420248439	0	18
Aggr	219	UVRAG	4.028	4.028	4.028	5	5	5	0.0724461798926059	0.00826298567249179	0.00826298567249191	0.00826298567249191	0.00826854275748567	0	10
Aggr	220	VPS8	19.835	19.835	19.835	17	17	17	0.174467634294478	0.0823114025514562	0.0823114025514583	0.0823114025514583	0.0823238328710825	0	26
Aggr	221	WDR49	17.245	17.245	17.245	16	16	16	0.150795265239098	0.15425289040112	0.154252890401121	0.154252890401121	0.154262681814238	0	26
Aggr	222	WNK2	35.105	35.105	35.105	21	21	21	0.274370163826081	0.885332573310254	0.885332573310254	0.885332573310254	0.885332290041932	0	26
Aggr	223	WWP1	9.797	9.797	9.797	8	8	8	0.118785247513248	0.0415723628750574	0.0415723628750569	0.0415723628750569	0.0415792316668492	0	16
Aggr	224	WWTR1	6.149	6.149	6.149	7	7	7	0.0762237301369264	0.0397493040155247	0.0397493040155247	0.0397493040155247	0.0397548202351801	0	14
Aggr	225	YAP1	6.639	6.639	6.639	7	7	7	0.0797928832262233	0.0433699817405008	0.0433699817405005	0.0433699817405005	0.0433755362900421	0	14
Aggr	226	YME1L1	34.716	34.716	34.716	35	35	35	0.294716797141847	0.510088923883072	0.510088923883069	0.510088923883069	0.510096728359882	0	26
Aggr	227	YTHDF2	5.288	5.288	5.288	5	5	5	0.104477560784078	0.0241075386467258	0.0241075386467268	0.0241075386467268	0.0241126980355933	0	8
Aggr	228	YWHAZ	14.533	14.533	14.533	16	16	16	0.163848245337022	0.0441524889294947	0.0441524889294942	0.0441524889294942	0.0441606559063641	0	18
Aggr	229	ZFPM2	2.465	2.465	2.465	3	3	3	0.0515552270489793	0.00752025840017348	0.00752025840017376	0.00752025840017376	0.00752552407802345	0	6
Aggr	230	ZMYND8	24.083	24.083	24.083	16	16	16	0.207276482321976	0.111079931872659	0.111079931872662	0.111079931872662	0.111093698500278	0	26
Aggr	231	ZNF438	4.379	4.379	4.379	4	4	4	0.073384817102243	0.00849920122392219	0.00849920122392148	0.00849920122392148	0.00850499250134615	0	10
Aggr	232	ZNF789	6.074	6.074	6.074	6	6	6	0.0945885672159566	0.00848256240486981	0.00848256240486888	0.00848256240486888	0.00848872814104798	0	10
Aggr	233	ZNF804B	1.505	1.505	1.505	2	2	2	0.0372009469843302	0.00463417251143368	0.004634172511434	0.004634172511434	0.00463917783145032	0	6
Aggr	234	MRPS28	3.547	3.547	3.547	4	4	4	0.0810505440690822	0.00098448717886085	0.000984487178861121	0.000984487178861121	0.000989734608132177	0	10
Aggr	235	LBR	2.623	2.623	2.623	3	3	3	0.0466306705176445	0.00902307834922362	0.00902307834922357	0.00902307834922357	0.00902843342556333	0	8
Aggr	236	RNLS	2.444	2.444	2.444	3	3	3	0.0549716455307064	0.00155862883559391	0.00155862883559374	0.00155862883559374	0.00156369494165585	0	8
Aggr	237	ATXN1	4.13	4.13	4.13	5	5	5	0.0662147694721453	0.0083981478898264	0.00839814788982679	0.00839814788982679	0.00840380832976803	0	10
Aggr	238	BAIAP2L1	1.411	1.411	1.411	2	2	2	0.0327862397511892	0.00846160017214062	0.00846160017214093	0.00846160017214093	0.00846668062848013	0	6
Aggr	239	APPBP2	3.048	3.048	3.048	4	4	4	0.0531938037637645	0.00872231916366781	0.00872231916366805	0.00872231916366805	0.00872780978259732	0	10
Aggr	240	CDYL2	1.498	1.498	1.498	2	2	2	0.034779432957066	0.00586763724968472	0.00586763724968494	0.00586763724968494	0.00587267688077446	0	6
Aggr	241	ATG5	5.07	5.07	5.07	6	6	6	0.0970353436984973	0.00700900358447977	0.00700900358447974	0.00700900358447974	0.00701470747531475	0	10
Aggr	242	CD36	3.403	3.403	3.403	4	4	4	0.0517678013516966	0.022655970350038	0.0226559703500378	0.0226559703500378	0.0226613804631914	0	10
Aggr	243	BCAS4	1.528	1.528	1.528	2	2	2	0.0371113216131809	0.00429180746044362	0.0042918074604435	0.0042918074604435	0.0042967546403301	0	6
Aggr	244	PIH1D2	2.318	2.318	2.318	3	3	3	0.0722698123277215	0.00431776995185572	0.00431776995185608	0.00431776995185608	0.00432278545678656	0	6
Aggr	245	ADD3	3.375	3.375	3.375	4	4	4	0.0586801923820497	0.00668307384151224	0.00668307384151192	0.00668307384151192	0.00668835226615617	0	10
Aggr	246	GNB4	3.831	3.831	3.831	5	5	5	0.0734307396672034	0.00518856151009504	0.00518856151009508	0.00518856151009508	0.00519382642807335	0	10
Aggr	247	LIPK	0.618	0.618	0.618	1	1	1	0.0262786638962433	0.000907348112931625	0.000907348112931516	0.000907348112931516	0.000911960548167382	0	4
Aggr	248	MACROD2	0.6	0.6	0.6	1	1	1	0.0259816327996886	0.000880920497991887	0.000880920497991763	0.000880920497991763	0.000885529036224991	0	4
Aggr	249	SCAF8	0.728	0.728	0.728	1	1	1	0.0280938539307445	0.00106885020423029	0.00106885020423	0.00106885020423	0.00107348645448201	0	4
Aggr	250	FBXL20	0.647	0.647	0.647	1	1	1	0.0514398397536142	3.63530391797814e-06	3.63530391835501e-06	3.63530391835501e-06	8.22836122556436e-06	0	4
Aggr	251	NXPH1	1.539	1.539	1.539	2	2	2	0.0637568770119724	0.00634498507991657	0.00634498507991688	0.00634498507991688	0.0063499139490252	0	4
Aggr	252	RIC3	3.347	3.347	3.347	4	4	4	0.0486513100251152	0.0460607263616913	0.0460607263616912	0.0460607263616912	0.0460655348171443	0	10
Aggr	253	PDZD2	1.577	1.577	1.577	2	2	2	0.0363862882684528	0.0060179420590662	0.00601794205906626	0.00601794205906626	0.00602287306613488	0	6
Aggr	254	SH3RF2	1.502	1.502	1.502	2	2	2	0.0349991851828501	0.00442887974125577	0.00442887974125572	0.00442887974125572	0.00443377687409247	0	6
Aggr	255	STXBP5	1.603	1.603	1.603	2	2	2	0.0366920984194017	0.00461373366011443	0.00461373366011441	0.00461373366011441	0.00461866409429972	0	6
Aggr	256	ARHGAP12	2.552	2.552	2.552	3	3	3	0.0436031069990907	0.0300071268885175	0.0300071268885176	0.0300071268885176	0.030012030692726	0	8
Aggr	257	COL21A1	0.583	0.583	0.583	1	1	1	0.0213547513784641	0.0126944996028104	0.0126944996028103	0.0126944996028103	0.0126988963326996	0	4
Aggr	258	DCDC2	0.609	0.609	0.609	1	1	1	0.021589962413448	0.0132606350911003	0.0132606350911003	0.0132606350911003	0.0132650281681343	0	4
Aggr	259	FAM13A	2.483	2.483	2.483	3	3	3	0.0377293843594057	0.0410362521501982	0.041036252150198	0.041036252150198	0.0410406657213909	0	8
Aggr	260	ANKFN1	1.401	1.401	1.401	2	2	2	0.0350292777803298	0.00881652757853323	0.00881652757853325	0.00881652757853325	0.00882128624569855	0	6
Aggr	261	CCDC28A	0.72	0.72	0.72	1	1	1	0.0300141586907393	0.000294283066082959	0.000294283066082922	0.000294283066082922	0.000298928330142916	0	4
Aggr	262	GBA3	0.628	0.628	0.628	1	1	1	0.0282337590452608	0.000256680229861152	0.000256680229861216	0.000256680229861216	0.000261304202832098	0	4
Aggr	263	LOC100507462	0.72	0.72	0.72	1	1	1	0.0300141586907393	0.000294283066083084	0.000294283066082922	0.000294283066082922	0.000298928330142916	0	4
Aggr	264	LRIG1	1.575	1.575	1.575	2	2	2	0.0342000013485863	0.00823555821229249	0.0082355582122922	0.0082355582122922	0.00824064632979837	0	6
Aggr	265	MYF5	2.477	2.477	2.477	3	3	3	0.051836156593613	0.00574719603657382	0.00574719603657321	0.00574719603657321	0.0057524545058137	0	8
Aggr	266	PPM1H	5.831	5.831	5.831	6	6	6	0.08925017094468	0.0125212791791695	0.012521279179169	0.012521279179169	0.0125279639820081	0	14
Aggr	267	PDZRN3	8.097	8.097	8.097	9	9	9	0.106622061627875	0.0124820871196402	0.0124820871196404	0.0124820871196404	0.012488804656535	0	16
Aggr	268	RSRC2	1.506	1.506	1.506	2	2	2	0.0558148395314512	0.00108917398213611	0.001089173982136	0.001089173982136	0.00109400501493918	0	6
Aggr	269	JARID2	3.425	3.425	3.425	4	4	4	0.0623273373450689	0.00621420103363654	0.0062142010336367	0.0062142010336367	0.00621966265949945	0	10
Aggr	270	RFTN1	1.68	1.68	1.68	2	2	2	0.0447583645434002	0.00358891522886474	0.00358891522886462	0.00358891522886462	0.00359391202133779	0	6
Aggr	271	ACSL5	3.441	3.441	3.441	4	4	4	0.0463812873774234	0.070711850984114	0.0707118509841139	0.0707118509841139	0.0707162007466775	0	10
Aggr	272	IL1RAPL2	3.35	3.35	3.35	4	4	4	0.0580150921407987	0.00906200932249975	0.00906200932250007	0.00906200932250007	0.00906782276806781	0	10
Aggr	273	BCKDHB	1.556	1.556	1.556	2	2	2	0.0414805475682803	0.0011175050093416	0.00111750500934117	0.00111750500934117	0.00112232929936693	0	6
Aggr	274	PTF1A	1.657	1.657	1.657	2	2	2	0.0444756778517143	0.001552795118357	0.0015527951183566	0.0015527951183566	0.00155770502418889	0	6
Aggr	275	ANKRD6	0.591	0.591	0.591	1	1	1	0.0247552638354999	0.00424929174928161	0.0042492917492818	0.0042492917492818	0.00425407215862038	0	4
Aggr	276	ATP5J2-PTCD1	0.587	0.587	0.587	1	1	1	0.0246965520413365	0.00422053173744218	0.00422053173744233	0.00422053173744233	0.00422531010433628	0	4
Aggr	277	BACE2	0.598	0.598	0.598	1	1	1	0.0248580094752858	0.00429962177000065	0.00429962177000087	0.00429962177000087	0.00430440575361755	0	4
Aggr	278	C6orf170	1.218	1.218	1.218	2	2	2	0.0340045563006404	0.00859572670919793	0.00859572670919822	0.00859572670919822	0.00860073543106868	0	6
Aggr	279	C7orf72	0.685	0.685	0.685	1	1	1	0.0261349909983388	0.00492515202750919	0.00492515202750936	0.00492515202750936	0.00492998043429663	0	4
Aggr	280	CCDC3	0.557	0.557	0.557	1	1	1	0.0242562135851114	0.00400483164864614	0.0040048316486463	0.0040048316486463	0.00400959469720556	0	4
Aggr	281	COMMD10	0.556	0.556	0.556	1	1	1	0.0242415356365705	0.00399764164568626	0.00399764164568643	0.00399764164568643	0.00400240418363454	0	4
Aggr	282	CSMD1	1.49	1.49	1.49	2	2	2	0.0422829535522796	0.00596639993084185	0.00596639993084194	0.00596639993084194	0.00597147072462678	0	6
Aggr	283	DCDC5	0.707	0.707	0.707	1	1	1	0.0264579058662372	0.00508333209262621	0.00508333209262645	0.00508333209262645	0.00508817173285915	0	4
Aggr	284	KLRF1	0.583	0.583	0.583	1	1	1	0.0246378402471732	0.00419177172560266	0.00419177172560286	0.00419177172560286	0.00419654805005219	0	4
Aggr	285	LHFPL3	1.689	1.689	1.689	3	3	3	0.0396789280763559	0.0101719736705217	0.0101719736705217	0.0101719736705217	0.0101772587781555	0	8
Aggr	286	LOC100507096	0.552	0.552	0.552	1	1	1	0.0241828238424072	0.00396888163384674	0.00396888163384696	0.00396888163384696	0.00397364212935044	0	4
Aggr	287	NKAIN3	0.738	0.738	0.738	1	1	1	0.0269129222710033	0.00530622218438221	0.00530622218438234	0.00530622218438234	0.00531107765356089	0	4
Aggr	288	PLAC4	0.598	0.598	0.598	1	1	1	0.0248580094752858	0.00429962177000071	0.00429962177000087	0.00429962177000087	0.00430440575361755	0	4
Aggr	289	RPA3	1.527	1.527	1.527	2	2	2	0.0358114914790171	0.00665933014483851	0.00665933014483837	0.00665933014483837	0.00666432029343992	0	6
Aggr	290	SLC25A40	0.589	0.589	0.589	1	1	1	0.0247259079384182	0.00423491174336195	0.00423491174336207	0.00423491174336207	0.00423969113147833	0	4
Aggr	291	SYNPR	1.791	1.791	1.791	3	3	3	0.043468174148966	0.009344063522085	0.00934406352208512	0.00934406352208512	0.00934920806230674	0	8
Aggr	292	TMEM170A	0.566	0.566	0.566	1	1	1	0.0243883151219789	0.00406954167528495	0.0040695416752851	0.0040695416752851	0.00407430931934478	0	4
Aggr	293	TMEM2	0.605	0.605	0.605	1	1	1	0.0249607551150717	0.00434995179071982	0.00434995179071994	0.00434995179071994	0.00435473934861471	0	4
Aggr	294	TRPV2	1.47	1.47	1.47	2	2	2	0.0442212005920819	0.00416255243167458	0.00416255243167452	0.00416255243167452	0.00416748999289007	0	6
Aggr	295	ZNF704	1.621	1.621	1.621	2	2	2	0.0389035890150675	0.00546821285477835	0.00546821285477865	0.00546821285477865	0.0054732774056891	0	6
Aggr	296	IL20RA	2.43	2.43	2.43	3	3	3	0.0477337840239696	0.00882029777641575	0.00882029777641598	0.00882029777641598	0.00882523565544759	0	8
Aggr	297	ARMC3	0.752	0.752	0.752	1	1	1	0.0309421517100598	0.00121730268535182	0.00121730268535173	0.00121730268535173	0.00122201644328904	0	4
Aggr	298	ATRNL1	0.611	0.611	0.611	1	1	1	0.0281556100608981	0.000989058431848292	0.000989058431848278	0.000989058431848278	0.000993728104824575	0	4
Aggr	299	C10orf67	0.752	0.752	0.752	1	1	1	0.0309421517100598	0.00121730268535188	0.00121730268535173	0.00121730268535173	0.00122201644328904	0	4
Aggr	300	C2CD3	0.736	0.736	0.736	1	1	1	0.0306259484023535	0.00119140262821667	0.00119140262821658	0.00119140262821658	0.00119611138360513	0	4
Aggr	301	CNTN1	1.695	1.695	1.695	2	2	2	0.0435776483645913	0.00173263285353041	0.00173263285352994	0.00173263285352994	0.00173760063072938	0	6
Aggr	302	FAM135B	1.472	1.472	1.472	2	2	2	0.0422782302400569	0.00406424078280306	0.00406424078280291	0.00406424078280291	0.00406925166136817	0	6
Aggr	303	KIAA1958	0.619	0.619	0.619	1	1	1	0.0283137117147513	0.00100200846041588	0.00100200846041585	0.00100200846041585	0.00100668063466653	0	4
Aggr	304	KLHL1	0.628	0.628	0.628	1	1	1	0.0284915760753361	0.0010165772425545	0.00101657724255437	0.00101657724255437	0.00102125223073873	0	4
Aggr	305	L3MBTL3	2.299	2.299	2.299	3	3	3	0.0551527777565623	0.00901620395462384	0.0090162039546238	0.0090162039546238	0.00902151632233087	0	8
Aggr	306	NAA35	0.664	0.664	0.664	1	1	1	0.0292030335176752	0.00107485237110859	0.00107485237110844	0.00107485237110844	0.00107953861502753	0	4
Aggr	307	WWP2	0.642	0.642	0.642	1	1	1	0.028768253969579	0.00103923979254776	0.00103923979254762	0.00103923979254762	0.00104391915796215	0	4
Aggr	308	ZNF200	0.626	0.626	0.626	1	1	1	0.0284520506618728	0.00101333973541263	0.00101333973541247	0.00101333973541247	0.00101801409827824	0	4
Aggr	309	BCAS1	1.175	1.175	1.175	2	2	2	0.0344504616130132	0.00483936357101724	0.00483936357101712	0.00483936357101712	0.0048441953784229	0	6
Aggr	310	FAM190A	0.627	0.627	0.627	1	1	1	0.0264083361077249	0.000906597943951552	0.000906597943951357	0.000906597943951357	0.00091122277101918	0	4
Aggr	311	PLAC9	0.603	0.603	0.603	1	1	1	0.0260130159217015	0.000871895630307348	0.000871895630307288	0.000871895630307288	0.000876514861626875	0	4
Aggr	312	VPS13A	0.58	0.58	0.58	1	1	1	0.0256341674100957	0.000838639246398514	0.000838639246398385	0.000838639246398385	0.000843253115125917	0	4
Aggr	313	C14orf37	0.552	0.552	0.552	1	1	1	0.02422136272304	0.00383405280220316	0.00383405280220319	0.00383405280220319	0.00383873671757671	0	4
Aggr	314	C6orf174	0.659	0.659	0.659	1	1	1	0.0257993736158731	0.00457724782002154	0.00457724782002155	0.00457724782002155	0.00458197152645202	0	4
Aggr	315	COTL1	0.622	0.622	0.622	1	1	1	0.0252537062977906	0.00432025515030862	0.00432025515030866	0.00432025515030866	0.00432496509721476	0	4
Aggr	316	ELOVL7	0.651	0.651	0.651	1	1	1	0.0256813914930444	0.00452168183738089	0.00452168183738093	0.00452168183738093	0.0045264025687791	0	4
Aggr	317	HAO1	0.57	0.57	0.57	1	1	1	0.0244868224994045	0.00395907626314458	0.00395907626314459	0.00395907626314459	0.00396376687234078	0	4
Aggr	318	NKAIN2	0.654	0.654	0.654	1	1	1	0.0257256347891052	0.00454251908087112	0.00454251908087116	0.00454251908087116	0.00454724092790644	0	4
Aggr	319	RASSF6	1.47	1.47	1.47	2	2	2	0.0320155447940616	0.019551295119805	0.0195512951198053	0.0195512951198053	0.0195559445650481	0	6
Aggr	320	RBMS3	1.442	1.442	1.442	2	2	2	0.0376317609148713	0.00787931216617191	0.00787931216617194	0.00787931216617194	0.00788437355659965	0	6
Aggr	321	SPATA16	0.601	0.601	0.601	1	1	1	0.0249440032253654	0.004174394445877	0.00417439444587702	0.00417439444587702	0.00417909658332335	0	4
Aggr	322	SSBP2	0.658	0.658	0.658	1	1	1	0.0257846258505195	0.00457030207219141	0.00457030207219148	0.00457030207219148	0.0045750254067429	0	4
Aggr	323	USP26	1.627	1.627	1.627	2	2	2	0.035199030889871	0.00664076650594591	0.00664076650594585	0.00664076650594585	0.00664583701765235	0	6
Aggr	324	WWC2	1.518	1.518	1.518	2	2	2	0.0386520204649125	0.00266519228218571	0.00266519228218594	0.00266519228218594	0.00267020129052061	0	6
Aggr	325	SLC25A21	1.385	1.385	1.385	2	2	2	0.0472877527384267	0.00307864274148136	0.00307864274148137	0.00307864274148137	0.00308354304315417	0	6
Aggr	326	BTF3L4	1.491	1.491	1.491	2	2	2	0.0334595759624971	0.0243496781899847	0.0243496781899846	0.0243496781899846	0.0243543096673868	0	6
Aggr	327	MSI2	0.556	0.556	0.556	1	1	1	0.0202424859019424	0.0171679093177923	0.0171679093177924	0.0171679093177924	0.0171722250424704	0	4
Aggr	328	CROT	0.591	0.591	0.591	1	1	1	0.0234395349989975	0.00229730105919892	0.00229730105919879	0.00229730105919879	0.00230210791348217	0	4
Aggr	329	FER1L6	0.668	0.668	0.668	1	1	1	0.0243983138210572	0.00259661101107416	0.00259661101107409	0.00259661101107409	0.00260146062786617	0	4
Aggr	330	LCORL	0.619	0.619	0.619	1	1	1	0.0237881818433828	0.00240614104169908	0.0024061410416989	0.0024061410416989	0.00241096344598544	0	4
Aggr	331	PDSS2	2.222	2.222	2.222	3	3	3	0.049628777072349	0.00405463593840005	0.00405463593839969	0.00405463593839969	0.00405986816370086	0	8
Aggr	332	SLC2A12	0.662	0.662	0.662	1	1	1	0.0243236037829746	0.0025732881576814	0.00257328815768121	0.00257328815768121	0.00257813444232975	0	4
Aggr	333	TANC2	0.635	0.635	0.635	1	1	1	0.023987408611603	0.00246833531741342	0.00246833531741325	0.00246833531741325	0.00247316660741588	0	4
Aggr	334	TTC28	0.659	0.659	0.659	1	1	1	0.0242862487639333	0.00256162673098484	0.00256162673098477	0.00256162673098477	0.00256647134956154	0	4
Aggr	335	UST	0.702	0.702	0.702	1	1	1	0.0248216707035251	0.0027287738469672	0.00272877384696708	0.00272877384696708	0.00273364234590586	0	4
Aggr	336	BAI3	0.667	0.667	0.667	1	1	1	0.0265822371251447	0.00140286778167486	0.00140286778167476	0.00140286778167476	0.00140755802195803	0	4
Aggr	337	DBC1	0.564	0.564	0.564	1	1	1	0.0249605444559394	0.00118623302678351	0.00118623302678346	0.00118623302678346	0.0011908905908745	0	4
Aggr	338	ISX	0.668	0.668	0.668	1	1	1	0.0265979817141661	0.00140497103172235	0.00140497103172225	0.00140497103172225	0.00140966158925011	0	4
Aggr	339	MYCT1	0.73	0.73	0.73	1	1	1	0.0275741462334935	0.00153537253466663	0.00153537253466653	0.00153537253466653	0.00154008276135865	0	4
Aggr	340	NUDCD1	0.679	0.679	0.679	1	1	1	0.0267711721934016	0.00142810678224461	0.00142810678224463	0.00142810678224463	0.00143280082946291	0	4
Aggr	341	SGCD	0.571	0.571	0.571	1	1	1	0.0250707565790893	0.00120095577711594	0.00120095577711588	0.00120095577711588	0.00120561556191901	0	4
Aggr	342	TMCO7	0.632	0.632	0.632	1	1	1	0.0260311765093953	0.0013292540300127	0.00132925403001267	0.00132925403001267	0.00133393316673547	0	4
Aggr	343	KIAA0825	1.372	1.372	1.372	2	2	2	0.03071747498791	0.00884944866064225	0.00884944866064214	0.00884944866064214	0.00885422735252752	0	6
Aggr	344	TP53INP1	0.775	0.775	0.775	1	1	1	0.02619833231683	0.000574108272029998	0.000574108272029763	0.000574108272029763	0.000578798550584429	0	4
Aggr	345	CNKSR3	0.615	0.615	0.615	1	1	1	0.0253649217832706	0.00266340900857957	0.00266340900857948	0.00266340900857948	0.00266815135743332	0	4
Aggr	346	FAM189A1	0.771	0.771	0.771	1	1	1	0.027719970211764	0.00333900544002415	0.00333900544002402	0.00333900544002402	0.00334381468135031	0	4
Aggr	347	FCHSD2	0.731	0.731	0.731	1	1	1	0.0271161116403555	0.00316577558580743	0.00316577558580748	0.00316577558580748	0.00317056767521775	0	4
Aggr	348	NCKAP5	0.639	0.639	0.639	1	1	1	0.0257272369261158	0.00276734692110963	0.0027673469211094	0.0027673469211094	0.00277209956111286	0	4
Aggr	349	PLEKHB2	0.635	0.635	0.635	1	1	1	0.0256668510689749	0.00275002393568844	0.00275002393568777	0.00275002393568777	0.0027547748604996	0	4
Aggr	350	SDK1	0.705	0.705	0.705	1	1	1	0.0267236035689399	0.00305317618056669	0.00305317618056641	0.00305317618056641	0.00305795712123159	0	4
Aggr	351	VEPH1	0.627	0.627	0.627	1	1	1	0.0255460793546932	0.00271537796484452	0.00271537796484441	0.00271537796484441	0.0027201254592731	0	4
Aggr	352	ZPBP	0.779	0.779	0.779	1	1	1	0.0278407419260458	0.0033736514108673	0.003373651410867	0.003373651410867	0.00337846408257682	0	4
Aggr	353	C9orf84	0.674	0.674	0.674	1	1	1	0.021940747800208	0.00752925423168315	0.0075292542316831	0.0075292542316831	0.0075338499612439	0	4
